# Supplementary material for: Incomplete human reference genomes can drive false sex biases and expose patient-identifying information in metagenomic data
Source: Nat Commun. 2025 Jan 18;16:825. doi: 10.1038/s41467-025-56077-5 (PMC11742726; doi:10.1038/s41467-025-56077-5)
Supplement: Supplementary file 3 — Supplementary Data 1 [file 41467_2025_56077_MOESM3_ESM.xlsx]

## Sheet: Data
Sample Group Name	Sample Type	Number of Samples	Use in Manuscript	Additional Information	Accessions
Tissue Samples from Various Metastatic Cancers from the Hartwig Medical Foundation (HMF)	Human tumor tissue samples	4902	To display sex differences that occur with improper host filtration	Information on BAM file alignment: https://hartwigmedical.github.io/documentation/data-access-request-methods.html, Various metastatic cancers	Data requisition : https://www.hartwigmedicalfoundation.nl/en/data/data-access-request/
GRCh37.p13	Host reference for human	1	Alignment for HMF bam files	GCF_000001405.25 (GRCh37.p13)	https://www.ncbi.nlm.nih.gov/datasets/genome/GCF_000001405.25/
GRCh38.p7	Host reference for human	1	Host filtration	GCF_000001405.33 (GRCh38.p7)	https://www.ncbi.nlm.nih.gov/datasets/genome/GCF_000001405.33/
GRCh38.p14	Host reference for human	1	Host filtration	GCF_000001405.40 (GRCh38.p14)	https://www.ncbi.nlm.nih.gov/data-hub/genome/GCF_000001405.40/
T2T-CHM13v2.0	Host reference for human	1	Host filtration	GCF_009914755.1 (T2T-CHM13v2.0)	https://www.ncbi.nlm.nih.gov/data-hub/genome/GCF_009914755.1/
Human Pangenome Reference Consortium (HPRC)	Host pangenome reference for human	47	Host filtration and to simulated human data	47 people, a total of 94 diploid genomes	https://humanpangenome.org/data/
Ten Human Pangenomes used in Testing	Host pangenome reference for human, 10 specific references used for testing	10	To simulate human data	5 people, a total of 10 diploid genomes	HG002, HG00438, HG005, HG00621, HG00673 (paternal and maternal references)
FDA-ARGOS Database	Microbial reference genomes	800	To simulate human data	FDA_ARGOS is a database with public quality-controlled reference genomes for diagnostic use and regulatory science	https://argos.igs.umaryland.edu
Human Exome Genomes	Human exomes	30	To confirm human reads are being properly filtered	IGSR phase 3	Various accessions listed here: https://journals.asm.org/doi/10.1128/msystems.01378-21#tabS2
Skin Swabs from Atopic Dermatitis and Healthy Controls in Pediatrics	Human skin swab samples	77	To test a low microbial biomass sample	Mix of healthy and atopic dermatitis samples	https://www.ebi.ac.uk/ena/browser/view/PRJEB83637
					https://qiita.ucsd.edu/study/description/15693
Fecal Samples from Alzheimer's Disease and Healthy Controls in Older Adults	Human fecal samples	50	To test a high microbial biomass sample	Mix of healthy and Alzheimer's disease (dementia and mild cognitive impairment) samples	https://www.ebi.ac.uk/ena/browser/view/PRJEB83637
					https://qiita.ucsd.edu/study/description/15693
Tomofuji et al. (2023) fecal samples	Human fecal samples	343	To test the effectiveness of host filtration at removing enough reads to protect patient re-identification	Mix of healthy, multiple sclerosis, systemic lupus erythematosus, and cerebral aneurysm samples	JGAS000260, JGAS000316, JGAS000531
Tomofuji et al. (2023) SNP array data	Human blood samples	343	To test the effectiveness of host filtration at removing enough reads to protect patient re-identification	Mix of healthy, multiple sclerosis, systemic lupus erythematosus, and cerebral aneurysm samples	EGAS00001007027
