# Supplementary material for: Incomplete human reference genomes can drive false sex biases and expose patient-identifying information in metagenomic data
Source: Nat Commun. 2025 Jan 18;16:825. doi: 10.1038/s41467-025-56077-5 (PMC11742726; doi:10.1038/s41467-025-56077-5)
Supplement: Supplementary file 4 — Supplementary Data 2 [file 41467_2025_56077_MOESM4_ESM.xlsx]

## Sheet: Statistical Testing
Statistical Metric	Distance Metric	Rarefaction Level	Microbial Database	GRCh38.p7 Human Host Filtration	GRCh38.p7 + T2T-CHM13v2.0. Human Host Filtration
PERMANOVA	Gemelli’s rpca function (v. 0.0.6)	Data not rarefied	RefSeq release 200 (2020-05-14)	p=0.00025 F=65.4	p=0.29 F=1.23
PERMANOVA	Unweighted UniFrac	Data not rarefied	Web of Life release 2	p=0.0001 F=5.99	p=0.002 F=9.95
PERMANOVA	Weighted UniFrac	Data not rarefied	Web of Life release 2	p=0.0001 F=1290	p= 0.084 F= 3.01
PERMANOVA	Unweighted UniFrac	1200	Web of Life release 2	p=0.0001 F=105	p=0.057 F=3.59
PERMANOVA	Weighted UniFrac	1200	Web of Life release 2	p=0.0001 F=1210	p=0.58 F=0.298
PERMANOVA	Bray-Curtis dissimilarity	Data not rarefied	RefSeq release 200 (2020-05-14)	p=0.0001 F=1610	p=0.070 F=1.72
PERMANOVA	Jaccard similarity index	Data not rarefied	RefSeq release 200 (2020-05-14)	p=0.0001 F=4.31	p=0.0001 F=4.26
PERMANOVA	Bray-Curtis dissimilarity	1200	RefSeq release 200 (2020-05-14)	p=0.0001 F=2330	p=0.32 F=1.10
PERMANOVA	Jaccard similarity index	1200	RefSeq release 200 (2020-05-14)	p=0.0001 F=214	p=0.0001 F=2.05
