# Supplementary material for: Incomplete human reference genomes can drive false sex biases and expose patient-identifying information in metagenomic data
Source: Nat Commun. 2025 Jan 18;16:825. doi: 10.1038/s41467-025-56077-5 (PMC11742726; doi:10.1038/s41467-025-56077-5)
Supplement: Supplementary file 6 — Supplementary Data 4 [file 41467_2025_56077_MOESM6_ESM.xlsx]

## Sheet: diff_hmf_hg38_RS210-masked_none
gOTU Taxonomy	counts
G014654615 : d__Bacteria; p__Actinobacteria; c__Actinomycetia; o__Streptosporangiales; f__Streptosporangiaceae; g__Streptosporangium; s__Streptosporangium violaceochromogenes	20
G014651095 : d__Bacteria; p__Actinobacteria; c__Actinomycetia; o__Streptomycetales; f__Streptomycetaceae; g__Streptomyces; s__Streptomyces geysiriensis	9
G004104355 : d__Bacteria; p__Proteobacteria; c__Gammaproteobacteria; o__Vibrionales; f__Vibrionaceae; g__Photobacterium; s__Photobacterium chitinilyticum	3
G000234665 : d__Eukaryota; p__Euglenozoa; c__Kinetoplastea; o__Trypanosomatida; f__Trypanosomatidae; g__Leishmania; s__Leishmania mexicana	3
G014650855 : d__Bacteria; p__Actinobacteria; c__Actinomycetia; o__Streptomycetales; f__Streptomycetaceae; g__Streptomyces; s__Streptomyces chryseus	3
G019400025 : d__Bacteria; p__Proteobacteria; c__Acidithiobacillia; o__Acidithiobacillales; f__Acidithiobacillaceae; g__Acidithiobacillus; s__Acidithiobacillus ferriphilus	2
G001619955 : d__Bacteria; p__Proteobacteria; c__Alphaproteobacteria; o__Sphingomonadales; f__Sphingomonadaceae; g__Sphingomonas; s__Sphingomonas hankookensis	2
G018785545 : d__Bacteria; p__Firmicutes; c__Clostridia; o__Eubacteriales; f__Lachnospiraceae; g__Blautia; s__Blautia wexlerae	1
G015557635 : d__Bacteria; p__Firmicutes; c__Clostridia; o__Eubacteriales; f__Lachnospiraceae; g__Fusicatenibacter; s__Fusicatenibacter saccharivorans	1
G014898435 : d__Eukaryota; p__Ascomycota; c__Leotiomycetes; o__Helotiales; f__Sclerotiniaceae; g__Botrytis; s__Botrytis sinoallii	1
G000160475 : d__Bacteria; p__Fusobacteria; c__Fusobacteriia; o__Fusobacteriales; f__Fusobacteriaceae; g__Fusobacterium; s__Fusobacterium periodonticum	1
G000210695 : d__Bacteria; p__Firmicutes; c__Clostridia; o__Eubacteriales; f__Lachnospiraceae; g__Anaerostipes; s__Anaerostipes hadrus	1
G002761955 : d__Bacteria; p__Fusobacteria; c__Fusobacteriia; o__Fusobacteriales; f__Fusobacteriaceae; g__Fusobacterium; s__Fusobacterium pseudoperiodonticum	1
G001641265 : d__Eukaryota; p__Ascomycota; c__Leotiomycetes; o__; f__Pseudeurotiaceae; g__Pseudogymnoascus; s__Pseudogymnoascus destructans	1
G000956535 : d__Bacteria; p__Actinobacteria; c__Actinomycetia; o__Micrococcales; f__Microbacteriaceae; g__Microbacterium; s__Microbacterium ginsengisoli	1
G000484655 : d__Bacteria; p__Firmicutes; c__Clostridia; o__Eubacteriales; f__Lachnospiraceae; g__Blautia; s__Blautia wexlerae	1
G000332875 : d__Bacteria; p__Firmicutes; c__Clostridia; o__Eubacteriales; f__Lachnospiraceae; g__Anaerostipes; s__Anaerostipes hadrus	1
G002763625 : d__Bacteria; p__Fusobacteria; c__Fusobacteriia; o__Fusobacteriales; f__Fusobacteriaceae; g__Fusobacterium; s__Fusobacterium pseudoperiodonticum	1
