# Supplementary material for: Incomplete human reference genomes can drive false sex biases and expose patient-identifying information in metagenomic data
Source: Nat Commun. 2025 Jan 18;16:825. doi: 10.1038/s41467-025-56077-5 (PMC11742726; doi:10.1038/s41467-025-56077-5)
Supplement: Supplementary file 7 — Supplementary Data 5 [file 41467_2025_56077_MOESM7_ESM.xlsx]

## Sheet: Regions
GOTU	Taxonomy	DNA Sequence	BLAST Results Max Score
G000006565	s__Toxoplasma gondii	ATACCTATATTAAATATATATTATATGACTATGTTATTAATTACATGTCACATGTGTTAT ATATTATATATTTTACATAGAATATACCGGTTACATACAATATATACTATGTTACCTATA ATGTATAATTTATTACATGTAAAATAAAGAATGCAATATATTATGTATAATTTATAATAT ACAATATGTGGAATGTGATATATATAACATATAATATATGATATATGATATACAGTATAT GATATATAACATACAATATATGATTCCTAATATATATGGTATACAATATATATTTTATGA TATGTATTCTATATGTTTTATATTCTGTTATATATAACTATTTGAAATTATATATAACTG TATAATATTTTATGTAAATATGTAATATAATAT…	No significant similarity found
		ATTATGTTATNTTAAATATCATATATATCATGTATCATATATTCTATAATATATATTACA CATTATATAATATGTATGTTGTCTATTATGTGATATATATAACTATATATATAATTATAT TTTTATACATATAACTAGATAAACATGTAATTCTACATATTTTCATTTATAATATGTAGA ATTATATAATCATATATAATTATTTATATTCTATAAAAAATTTTATCATTATATAAATTA TAATATATAAAAATTATAATATGTACTACAAATATATATATTATATATCATATATGATAT AGTACCTTTGTTATATATCATAATACATATAAATGTGTATTATGTTATCTATAATTATAT AATTTCATATATAAGATGTATAATATGTATCAT…	No significant similarity found
G001485145	s__Streptomyces turgidiscabies	ATACCTATATTAAATATATATTATATGACTATGTTATTAATTACATGTCACATGTGTTAT ATATTATATATTTTACATAGAATATACCGGTTACATACAATATATACTATGTTACCTATA ATGTATAATTTATTACATGTAAAATAAAGAATGCAATATATTATGTATAATTTATAATAT ACAATATGTGGAATGTGATATATATAACATATAATATATGATATATGATATACAGTATAT GATATATAACATACAATATATGATTCCTAATATATATGGTATACAATATATATTTTATGA TATGTATTCTATATGTTTTATATTCTGTTATATATAACTATTTGAAATTATATATAACTG TATAATATTTTATGTAAATATGTAATATAATAT…	No significant similarity found
G014648495	s__Actinomadura cremea	ACAAGATTCTGTCTAAAAAAAAATTATATATGATATATATTACATGTTATGTGCTATGCC TTATATGTAACATATAACCTCATATATTTTATATGTCATAGTATATAATATTTATCCTGT GTCATCTTATATATACTATATATATTACATAACATATATAATATATGATACATATTATAC ATCTTATATATGAAATTATATAATTATAGATAACATAATACACATTTATATGTATTATGA TATATAACAAAGGTACTATATCATATATGATATATAATATATATATTTGTAGTACATATT ATAATTTTTATATATTATAATTTATATAATGATAAAATTTTTTATAGAATATAAATAATT ATATATGATTATATAATTCTACATATTATAAAT…	No significant similarity found
G009668655	s__Aequorivita lutea	TACATATCACCCAATATAACTAACATACATAATATTATAATATAGATTATATTATGTTAT ATTAAATATCATATATATCATGTATCATATATTCTATAATATATATTACACATTATATAA TATGTATGTTGTCTATTATGTGATATATATAACTATATATATAATTATATTTTTATACAT ATAACTAGATAAACATGTAATTCTACATATTTTCATTTATAATATGTAGAATTATATAAT CATATATAATTATTTATATTCTATAAAAAATTTTATCATTATATAAATTATAATATATAA AAATTATAATATGTACTACAAATATATATATATTATATATCATATATGATATAGTACCTT TGTTATATATCATAATACATATAAATGTGTATT…	Homo sapiens clone fosmid ABC8_4_1_000041143400_G2 genomic sequence
G009371875	s__Bifidobacterium tibiigranuli	AGATAACATAATACACATTTATATGTATTATGATATATAACAAAGGTACTATATCATATA TGATATATAATATATATATATTTGTAGTACATATTATAATTTTTATATATTATAATTTAT ATAATGATAAAATTTTTTATAGAATATAAATAATTATATATGATTATATAATTCTACATA TTATAAATGAAAATATGTAGAATTACATGTTTATCTAGTTATATGTATAAAAATATAATT ATATATATAGTTATATATATCACATAATAGACAACATACATATTATATAATGTGTAATGT ATATTATAGAATATATGATACATGATATATATGATATTTAATATAACATAATATAATCTA TATTATAATATTATGTATGTTAGTTATATTGGG…	No significant similarity found
G019400025	s__Acidithiobacillus ferriphilus	TACATGATTATATAATTCTACATATTATAAATGAAAATATGTAGAATTACATGTTTATCT AGTTATATGTATAACAATATAATTATATATATAGTTATATATATCACATAATAGACAACA TACATATTATATAATGTGTAATATATATTATAGAATATATGATACATGATATATATGATA TTTAATATAACATAATATAATCTATATTATAATATTATGTATGTTAGTTATATTGGGTGA TATGTAATATATATTATGTAATATGAAATAATATAATATATATTATATTATGATATTTTA TGTAAATTATGTTATAAAAGTATATATAACAT	Naegleria fowleri Karachi_NF001 strain
G009371885	s__Bifidobacterium tibiigranuli	ACAAGATTCTGTCTAAAAAAAAATTATATATGATATATATTACATGTTATGTGCTATGCC TTATATGTAACATATAACCTCATATATTTTATATGTCATAGTATATAATATTTATCCTGT GTCATCTTATATATACTATATATATTACATAACATATATAATATATGATACATATTATAC ATCTTATATATGAAATTATATAATTATAGATA	No significant similarity found
G003596335	s__Motilimonas pumilua	ATAAATGTGTATTATGTTATCTATAATTATATAATTTCATATATAAGATGTATAATATGT ATCATATATTATATATGTTATGTAATATATATAGTATATATAAGATGACACAGGAGAAAT ATTATATACTATGACATATAAAATATATGAGGTTATATGTTACATATAAGGCATAGCACA TAACATGTAATATATATCATATATAATTTTTTTTTAGACAGAATCTTG	No significant similarity found
G012910835	s_Azoarcus indigens	TTATGTAATATATATAGTATATATAAGCTGACACAGGATAAATATTATATACTATGACAT ATAAAATATATGAGGTTATATGTTACATATAAGGCATAGCACATAACATGTAATATATAT CATATATAATTTTTTTTTAGACAGAATCTTGT	No significant similarity found
G000300995	s_Alcanivorax hongdengensis	ACAAGATTCTGTCTAAAAAAAAATTATATATGATATATATTACATGTTATGTGCTATGCC TTATATGTAACATATAACCTCATATATTTTATATGTCATAGTATATAATATTTATCCTGT GTCATCTTATATATACTATATATA	No significant similarity found
