# Supplementary material for: Incomplete human reference genomes can drive false sex biases and expose patient-identifying information in metagenomic data
Source: Nat Commun. 2025 Jan 18;16:825. doi: 10.1038/s41467-025-56077-5 (PMC11742726; doi:10.1038/s41467-025-56077-5)
Supplement: Supplementary file 8 — Supplementary Data 6 [file 41467_2025_56077_MOESM8_ESM.xlsx]

## Sheet: Results
Sample group name	Method	Number of forward and reverse reads summed across all samples												Median number of forward and reverse reads per sample
		Before host filtration*	Remaining after host filtration (putative non-human reads)		Removed with host filtration (putative human reads)		Aligning to bacterial genomes	Aligning to microbial eukaryota genomes	Aligning to viral genomes	Aligning to archaea genomes	Aligning to microbial genomes	Percentage of putative non-human reads aligning to microbial genomes	Percentage of all reads aligning to microbial genomes	Before host filtration*	Remaining after host filtration (putative non-human reads)		Removed with host filtration (putative human reads)
Simulated Human and Microbial Data	Method 1	20000000	9998162	0.499908	10001838	0.500092	7017165	189	1591	0	7018945	0.702024	0.350947	2000000	999821	0.49991	1000179	0.500089
	Method 2	20000000	9993266	0.499663	10006734	0.500337	7014135	189	1591	0	7015915	0.702064	0.350796	2000000	999336	0.499668	1000664	0.500332
	Method 3	20000000	9999246	0.499962	10000754	0.500038	7017787	189	1591	0	7019567	0.70201	0.350978	2000000	999920	0.49996	1000080	0.50004
Human Exome from the 1000 Genomes Project	Method 1	60000000	1960	3.26667e-05	59998040	0.999967	394	9	626	0	1029	0.525	1.715e-05	2000000	48	2.4e-05	1999952	0.999976
	Method 2	60000000	1440	2.4e-05	59998560	0.999976	393	9	614	0	1016	0.705556	1.69333e-05	2000000	34	1.7e-05	1999966	0.999983
	Method 3	60000000	21092	0.000351533	59978908	0.999648	18684	212	710	106	19712	0.934572	0.000328533	2000000	77	3.85e-05	1999923	0.999961
Tissue Samples from Various Metastatic Cancers	Method 1	73548466	16932624	0.230224	56615842	0.769776	5797526	48764	14218	52058	5912566	0.349182	0.0803901	486258	28758	0.0728932	457500	0.927107
	Method 2	73548466	16801806	0.228445	56746660	0.771555	5790296	48573	14214	51968	5905051	0.351453	0.0802879	486258	28436	0.0725076	457822	0.927492
	Method 3	73548466	16938542	0.230304	56609924	0.769696	5797604	48773	14227	52057	5912661	0.349066	0.0803914	486258	28796	0.072934	457462	0.927066
Skin Swabs from Pediatric Atopic Dermatitis Patients and Healthy Controls	Method 1	1909231986	304343944	0.159406	1604888042	0.840594	190866776	25192831	344535	10379	216414521	0.711085	0.113352	20540008	1700678	0.0857865	18839330	0.914214
	Method 2	1909231986	303746264	0.159093	1605485722	0.840907	190776341	25098227	343658	10363	216228589	0.711872	0.113254	20540008	1694494	0.0854745	18845514	0.914525
	Method 3	1909231986	304881624	0.159688	1604350362	0.840312	190910753	25266618	345183	10399	216532953	0.71022	0.113414	20540008	1705330	0.0860211	18834678	0.913979
Fecal Samples from Alzheimer's Disease Patients and Healthy Controls	Method 1	714181336	700245624	0.980487	13935712	0.0195128	352585319	14699	287653	1021296	353908967	0.505407	0.495545	5457978	5347176	0.979772	110802	0.0202275
	Method 2	714181336	699755412	0.979801	14425924	0.0201992	352399778	14518	287576	1017507	353719379	0.50549	0.49528	5457978	5343641	0.97912	114337	0.0208795
	Method 3	714181336	700418382	0.980729	13762954	0.019271	352650134	14796	287705	1022851	353975486	0.505377	0.495638	5457978	5348316	0.979953	109662	0.0200475
