# Supplementary material for: Incomplete human reference genomes can drive false sex biases and expose patient-identifying information in metagenomic data
Source: Nat Commun. 2025 Jan 18;16:825. doi: 10.1038/s41467-025-56077-5 (PMC11742726; doi:10.1038/s41467-025-56077-5)
Supplement: Supplementary file 9 — Supplementary Data 7 [file 41467_2025_56077_MOESM9_ESM.xlsx]

## Sheet: RefSeq release 200
Genome	SAM Counts	Taxonomy
G000006565	5917898	k__Eukaryota;p__Apicomplexa;c__Conoidasida;o__Eucoccidiorida;f__Sarcocystidae;g__Toxoplasma;s__Toxoplasma gondii
G009371885	1174490	k__Bacteria;p__Actinobacteria;c__Actinobacteria;o__Bifidobacteriales;f__Bifidobacteriaceae;g__Bifidobacterium;s__Bifidobacterium tibiigranuli
G000300995	397217	k__Bacteria;p__Proteobacteria;c__Gammaproteobacteria;o__Oceanospirillales;f__Alcanivoracaceae;g__Alcanivorax;s__Alcanivorax hongdengensis
G001046855	301645	k__Bacteria;p__Actinobacteria;c__Actinobacteria;o__Micrococcales;f__Intrasporangiaceae;g__Tetrasphaera;s__Tetrasphaera japonica
G900010755	3199	k__Bacteria;p__Actinobacteria;c__Actinobacteria;o__Micrococcales;f__Micrococcaceae;g__Paeniglutamicibacter;s__Paeniglutamicibacter antarcticus
G002149925	2874	k__Bacteria;p__Proteobacteria;c__Gammaproteobacteria;o__Thiotrichales;f__;g__Thioflexothrix;s__Thioflexothrix psekupsii
G009725995	2588	k__Bacteria;p__Bacteroidetes;c__Flavobacteriia;o__Flavobacteriales;f__Flavobacteriaceae;g__Zobellia;s__Zobellia laminariae
G003007785	1853	k__Bacteria;p__Cyanobacteria;c__;o__Chroococcales;f__Aphanothecaceae;g__Aphanothece;s__Aphanothece hegewaldii
G000761495	1203	k__Bacteria;p__Proteobacteria;c__Gammaproteobacteria;o__Pseudomonadales;f__Moraxellaceae;g__Acinetobacter;s__Acinetobacter idrijaensis
G003583985	1081	k__Bacteria;p__Bacteroidetes;c__Cytophagia;o__Cytophagales;f__Cyclobacteriaceae;g__Algoriphagus;s__Algoriphagus lacus
G900197875	955	k__Bacteria;p__Actinobacteria;c__Actinobacteria;o__Frankiales;f__Frankiaceae;g__Frankia;s__Frankia canadensis
G000636015	938	k__Bacteria;p__Proteobacteria;c__Alphaproteobacteria;o__Rhizobiales;f__Hyphomicrobiaceae;g__Rhodomicrobium;s__Rhodomicrobium udaipurense
G002234595	870	k__Bacteria;p__Actinobacteria;c__Actinobacteria;o__Pseudonocardiales;f__Pseudonocardiaceae;g__Amycolatopsis;s__Amycolatopsis vastitatis
G002563875	735	k__Eukaryota;p__Apicomplexa;c__Conoidasida;o__Eucoccidiorida;f__Sarcocystidae;g__Besnoitia;s__Besnoitia besnoiti
G000756665	722	k__Bacteria;p__Proteobacteria;c__Gammaproteobacteria;o__Oceanospirillales;f__Alcanivoracaceae;g__Alcanivorax;s__Alcanivorax nanhaiticus
G000722545	620	k__Bacteria;p__Firmicutes;c__Bacilli;o__Bacillales;f__Paenibacillaceae;g__Paenibacillus;s__Paenibacillus tyrfis
G000169335	615	k__Bacteria;p__Cyanobacteria;c__;o__Chroococcales;f__Aphanothecaceae;g__Crocosphaera;s__Crocosphaera chwakensis
G002105465	529	k__Bacteria;p__Proteobacteria;c__Alphaproteobacteria;o__Caulobacterales;f__Caulobacteraceae;g__Aquidulcibacter;s__Aquidulcibacter paucihalophilus
G001878855	499	k__Bacteria;p__Proteobacteria;c__Epsilonproteobacteria;o__Campylobacterales;f__Campylobacteraceae;g__Arcobacter;s__Arcobacter lekithochrous
G000181695	494	k__Eukaryota;p__Basidiomycota;c__Malasseziomycetes;o__Malasseziales;f__Malasseziaceae;g__Malassezia;s__Malassezia globosa
G003324525	423	k__Bacteria;p__Bacteroidetes;c__Sphingobacteriia;o__Sphingobacteriales;f__Sphingobacteriaceae;g__Mucilaginibacter;s__Mucilaginibacter hurinus
G001636695	321	k__Bacteria;p__Bacteroidetes;c__Sphingobacteriia;o__Sphingobacteriales;f__Sphingobacteriaceae;g__Pedobacter;s__Pedobacter panaciterrae
G004793425	317	k__Bacteria;p__;c__;o__;f__;g__;s__bacterium NHP-B
G003668875	279	k__Bacteria;p__Proteobacteria;c__Deltaproteobacteria;o__Myxococcales;f__Myxococcaceae;g__Corallococcus;s__Corallococcus interemptor
G000308495	272	k__Bacteria;p__Actinobacteria;c__Actinobacteria;o__Corynebacteriales;f__Nocardiaceae;g__Nocardia;s__Nocardia brevicatena
G003265325	228	k__Bacteria;p__Proteobacteria;c__Alphaproteobacteria;o__Rhodobacterales;f__Rhodobacteraceae;g__Oceanibium;s__Oceanibium sediminis
G000972495	225	k__Bacteria;p__Bacteroidetes;c__Cytophagia;o__Cytophagales;f__Hymenobacteraceae;g__Hymenobacter;s__Hymenobacter terrenus
G003611735	207	k__Bacteria;p__Proteobacteria;c__Deltaproteobacteria;o__Myxococcales;f__Myxococcaceae;g__Corallococcus;s__Corallococcus sicarius
G001541335	194	k__Bacteria;p__Proteobacteria;c__Gammaproteobacteria;o__Vibrionales;f__Vibrionaceae;g__Vibrio;s__Vibrio toranzoniae
G003719485	47	k__Eukaryota;p__Euglenozoa;c__Kinetoplastea;o__Trypanosomatida;f__Trypanosomatidae;g__Trypanosoma;s__Trypanosoma conorhini
G006007885	46	k__Bacteria;p__Firmicutes;c__Bacilli;o__Bacillales;f__Bacillaceae;g__Bacillus;s__Bacillus natronophilus
G001705345	29	k__Bacteria;p__Proteobacteria;c__Epsilonproteobacteria;o__Campylobacterales;f__Campylobacteraceae;g__Campylobacter;s__Campylobacter ornithocola
G000006275	23	k__Eukaryota;p__Ascomycota;c__Eurotiomycetes;o__Eurotiales;f__Aspergillaceae;g__Aspergillus;s__Aspergillus flavus
G002021095	22	k__Bacteria;p__Proteobacteria;c__Gammaproteobacteria;o__;f__;g__;s__Solemya elarraichensis gill symbiont
G000469345	22	k__Bacteria;p__Firmicutes;c__Clostridia;o__Clostridiales;f__Eubacteriaceae;g__Eubacterium;s__Eubacterium ramulus
G000223845	21	k__Eukaryota;p__Apicomplexa;c__Conoidasida;o__Eugregarinorida;f__Gregarinidae;g__Gregarina;s__Gregarina niphandrodes
G004551525	19	k__Bacteria;p__Proteobacteria;c__Gammaproteobacteria;o__Vibrionales;f__Vibrionaceae;g__Vibrio;s__Vibrio ouci
G900604295	19	k__Bacteria;p__Proteobacteria;c__Alphaproteobacteria;o__Rhizobiales;f__Hyphomicrobiaceae;g__Rhodoplanes;s__Rhodoplanes piscinae
G000499545	17	k__Eukaryota;p__Apicomplexa;c__Conoidasida;o__Eucoccidiorida;f__Eimeriidae;g__Eimeria;s__Eimeria tenella
G000280865	17	k__Bacteria;p__Actinobacteria;c__Actinobacteria;o__Streptomycetales;f__Streptomycetaceae;g__Streptomyces;s__Streptomyces auratus
G002086155	16	k__Bacteria;p__Actinobacteria;c__Actinobacteria;o__Corynebacteriales;f__Mycobacteriaceae;g__Mycobacterium;s__Mycobacterium angelicum
G001693775	16	k__Bacteria;p__Firmicutes;c__Clostridia;o__Clostridiales;f__Peptostreptococcaceae;g__Criibacterium;s__Criibacterium bergeronii
G000956335	14	k__Eukaryota;p__Apicomplexa;c__Aconoidasida;o__Haemosporida;f__Plasmodiidae;g__Plasmodium;s__Plasmodium fragile
G003674045	13	k__Bacteria;p__Actinobacteria;c__Actinobacteria;o__Streptomycetales;f__Streptomycetaceae;g__Streptomyces;s__Streptomyces griseocarneus
G004355005	13	k__Bacteria;p__Proteobacteria;c__Alphaproteobacteria;o__Rhodospirillales;f__Acetobacteraceae;g__Dankookia;s__Dankookia rubra
G010994275	13	k__Bacteria;p__Bacteroidetes;c__Cytophagia;o__Cytophagales;f__Cyclobacteriaceae;g__Cyclobacterium;s__Cyclobacterium jeungdonense
G000832075	12	k__Bacteria;p__Bacteroidetes;c__Bacteroidia;o__Bacteroidales;f__Porphyromonadaceae;g__Sanguibacteroides;s__Sanguibacteroides justesenii
G002266285	12	k__Bacteria;p__Firmicutes;c__Bacilli;o__Bacillales;f__Bacillaceae;g__Virgibacillus;s__Virgibacillus indicus
G003332885	12	k__Bacteria;p__Bacteroidetes;c__Chitinophagia;o__Chitinophagales;f__Chitinophagaceae;g__Paracnuella;s__Paracnuella aquatica
G000820085	11	k__Bacteria;p__Proteobacteria;c__Gammaproteobacteria;o__Aeromonadales;f__Aeromonadaceae;g__Aeromonas;s__Aeromonas sanarellii
G009600985	11	k__Bacteria;p__Firmicutes;c__Bacilli;o__Lactobacillales;f__Lactobacillaceae;g__Lactobacillus;s__Lactobacillus halodurans
G003667445	9	k__Bacteria;p__Proteobacteria;c__Alphaproteobacteria;o__Rhizobiales;f__Xanthobacteraceae;g__Xanthobacter;s__Xanthobacter tagetidis
G004353985	8	k__Bacteria;p__Proteobacteria;c__Alphaproteobacteria;o__Rhodospirillales;f__Acetobacteraceae;g__Paracraurococcus;s__Paracraurococcus ruber
G003344765	8	k__Bacteria;p__Proteobacteria;c__Alphaproteobacteria;o__Rhodospirillales;f__Rhodospirillaceae;g__Ferruginivarius;s__Ferruginivarius sediminum
G003990895	7	k__Bacteria;p__Thermotogae;c__Thermotogae;o__Thermotogales;f__Fervidobacteriaceae;g__Thermosipho;s__Thermosipho globiformans
G000585565	4	k__Eukaryota;p__Ascomycota;c__Eurotiomycetes;o__Chaetothyriales;f__Herpotrichiellaceae;g__Capronia;s__Capronia epimyces
G000143535	4	k__Eukaryota;p__Ascomycota;c__Leotiomycetes;o__Helotiales;f__Sclerotiniaceae;g__Botrytis;s__Botrytis cinerea
G000485795	4	k__Bacteria;p__Proteobacteria;c__Gammaproteobacteria;o__Alteromonadales;f__Shewanellaceae;g__Shewanella;s__Shewanella decolorationis
G010093185	4	k__Bacteria;p__Proteobacteria;c__Gammaproteobacteria;o__Xanthomonadales;f__Xanthomonadaceae;g__Pseudoxanthomonas;s__Pseudoxanthomonas jiangsuensis
G900659635	3	k__Bacteria;p__Actinobacteria;c__Actinobacteria;o__Streptosporangiales;f__Thermomonosporaceae;g__Actinomadura;s__Actinomadura roseirufa
G003688995	3	k__Bacteria;p__Actinobacteria;c__Actinobacteria;o__Streptomycetales;f__Streptomycetaceae;g__Streptomyces;s__Streptomyces shenzhenensis
G003056725	3	k__Bacteria;p__Proteobacteria;c__Alphaproteobacteria;o__Rhodobacterales;f__Rhodobacteraceae;g__Mangrovicoccus;s__Mangrovicoccus ximenensis
G000230375	3	k__Eukaryota;p__Ascomycota;c__Dothideomycetes;o__Pleosporales;f__Leptosphaeriaceae;g__Leptosphaeria;s__Leptosphaeria maculans
G000234665	3	k__Eukaryota;p__Euglenozoa;c__Kinetoplastea;o__Trypanosomatida;f__Trypanosomatidae;g__Leishmania;s__Leishmania mexicana
G000337735	3	k__Archaea;p__Euryarchaeota;c__Halobacteria;o__Natrialbales;f__Natrialbaceae;g__Natronorubrum;s__Natronorubrum sulfidifaciens
G002198115	3	k__Bacteria;p__Bacteroidetes;c__Flavobacteriia;o__Flavobacteriales;f__Flavobacteriaceae;g__Robiginitalea;s__Robiginitalea sediminis
G000158215	3	k__Bacteria;p__Fusobacteria;c__Fusobacteriia;o__Fusobacteriales;f__Fusobacteriaceae;g__Fusobacterium;s__Fusobacterium periodonticum
G002763695	3	k__Bacteria;p__Fusobacteria;c__Fusobacteriia;o__Fusobacteriales;f__Fusobacteriaceae;g__Fusobacterium;s__Fusobacterium pseudoperiodonticum
G000337895	3	k__Archaea;p__Euryarchaeota;c__Halobacteria;o__Natrialbales;f__Natrialbaceae;g__Halobiforma;s__Halobiforma nitratireducens
G900450595	2	k__Bacteria;p__Firmicutes;c__Bacilli;o__Bacillales;f__;g__;s__[Flavobacterium] thermophilum
G000972175	2	k__Bacteria;p__Proteobacteria;c__Gammaproteobacteria;o__Pseudomonadales;f__Pseudomonadaceae;g__Pseudomonas;s__Pseudomonas syringae pv. coryli
G000524495	2	k__Eukaryota;p__Apicomplexa;c__Aconoidasida;o__Haemosporida;f__Plasmodiidae;g__Plasmodium;s__Plasmodium inui
G900155385	2	k__Bacteria;p__Proteobacteria;c__Gammaproteobacteria;o__Oceanospirillales;f__Halomonadaceae;g__Halomonas;s__Halomonas massiliensis
G001619955	2	k__Bacteria;p__Proteobacteria;c__Alphaproteobacteria;o__Sphingomonadales;f__Sphingomonadaceae;g__Sphingomonas;s__Sphingomonas hankookensis
G001998765	2	k__Bacteria;p__Firmicutes;c__Clostridia;o__Clostridiales;f__Lachnospiraceae;g__Anaerostipes;s__Anaerostipes hadrus
G000336955	2	k__Archaea;p__Euryarchaeota;c__Halobacteria;o__Haloferacales;f__Haloferacaceae;g__Haloferax;s__Haloferax larsenii
G001404755	2	k__Bacteria;p__Firmicutes;c__Clostridia;o__Clostridiales;f__Lachnospiraceae;g__Blautia;s__Blautia wexlerae
G001816165	2	k__Bacteria;p__Bacteroidetes;c__Cytophagia;o__Cytophagales;f__Hymenobacteraceae;g__Hymenobacter;s__Hymenobacter glacialis
G000585535	2	k__Eukaryota;p__Ascomycota;c__Eurotiomycetes;o__Chaetothyriales;f__Herpotrichiellaceae;g__Cladophialophora;s__Cladophialophora psammophila
G000359705	2	k__Eukaryota;p__Ascomycota;c__Dothideomycetes;o__Pleosporales;f__Pleosporaceae;g__Exserohilum;s__Exserohilum turcicum
G002950215	1	k__Bacteria;p__Proteobacteria;c__Gammaproteobacteria;o__Enterobacterales;f__Enterobacteriaceae;g__Shigella;s__Shigella flexneri
G008932115	1	k__Bacteria;p__Proteobacteria;c__Alphaproteobacteria;o__Rhizobiales;f__Bradyrhizobiaceae;g__Bradyrhizobium;s__Bradyrhizobium betae
G001717135	1	k__Bacteria;p__Firmicutes;c__Clostridia;o__Clostridiales;f__Lachnospiraceae;g__Eisenbergiella;s__Eisenbergiella tayi
G003697165	1	k__Bacteria;p__Proteobacteria;c__Gammaproteobacteria;o__Enterobacterales;f__Enterobacteriaceae;g__Escherichia;s__Escherichia coli
G900457215	1	k__Bacteria;p__Proteobacteria;c__Gammaproteobacteria;o__Enterobacterales;f__Enterobacteriaceae;g__Shigella;s__Shigella dysenteriae
G000006925	1	k__Bacteria;p__Proteobacteria;c__Gammaproteobacteria;o__Enterobacterales;f__Enterobacteriaceae;g__Shigella;s__Shigella flexneri
G000209125	1	k__Eukaryota;p__Evosea;c__;o__Mastigamoebida;f__Entamoebidae;g__Entamoeba;s__Entamoeba dispar
G000008865	1	k__Bacteria;p__Proteobacteria;c__Gammaproteobacteria;o__Enterobacterales;f__Enterobacteriaceae;g__Escherichia;s__Escherichia coli
G002946735	1	k__Bacteria;p__Proteobacteria;c__Gammaproteobacteria;o__Enterobacterales;f__Enterobacteriaceae;g__Shigella;s__Shigella boydii
G000005845	1	k__Bacteria;p__Proteobacteria;c__Gammaproteobacteria;o__Enterobacterales;f__Enterobacteriaceae;g__Escherichia;s__Escherichia coli
G900116675	1	k__Bacteria;p__Proteobacteria;c__Alphaproteobacteria;o__Rhizobiales;f__Bradyrhizobiaceae;g__Bradyrhizobium;s__Bradyrhizobium arachidis
G000956535	1	k__Bacteria;p__Actinobacteria;c__Actinobacteria;o__Micrococcales;f__Microbacteriaceae;g__Microbacterium;s__Microbacterium ginsengisoli
G001402935	1	k__Archaea;p__Euryarchaeota;c__Thermoplasmata;o__Thermoplasmatales;f__Ferroplasmaceae;g__Acidiplasma;s__Acidiplasma cupricumulans
G003265965	1	k__Bacteria;p__Proteobacteria;c__Alphaproteobacteria;o__Rhodobacterales;f__Rhodobacteraceae;g__Rhodovulum;s__Rhodovulum viride
G000011065	1	k__Bacteria;p__Bacteroidetes;c__Bacteroidia;o__Bacteroidales;f__Bacteroidaceae;g__Bacteroides;s__Bacteroides thetaiotaomicron
G000008345	1	k__Bacteria;p__Actinobacteria;c__Actinobacteria;o__Propionibacteriales;f__Propionibacteriaceae;g__Cutibacterium;s__Cutibacterium acnes
G009982895	1	k__Bacteria;p__Deinococcus-Thermus;c__Deinococci;o__Deinococcales;f__Deinococcaceae;g__Deinococcus;s__Deinococcus alpinitundrae
G006542645	1	k__Bacteria;p__Bacteroidetes;c__Bacteroidia;o__Bacteroidales;f__Rikenellaceae;g__Alistipes;s__Alistipes onderdonkii
G001641265	1	k__Eukaryota;p__Ascomycota;c__Leotiomycetes;o__;f__Pseudeurotiaceae;g__Pseudogymnoascus;s__Pseudogymnoascus destructans
G005046945	1	k__Bacteria;p__Firmicutes;c__Tissierellia;o__Tissierellales;f__Tissierellaceae;g__Tissierella;s__Tissierella creatinini
G000020205	1	k__Bacteria;p__Proteobacteria;c__Betaproteobacteria;o__Burkholderiales;f__Burkholderiaceae;g__Ralstonia;s__Ralstonia pickettii
G002287375	1	k__Bacteria;p__Firmicutes;c__Bacilli;o__Bacillales;f__Bacillaceae;g__Virgibacillus;s__Virgibacillus profundi
G001294685	1	k__Bacteria;p__Proteobacteria;c__Gammaproteobacteria;o__Alteromonadales;f__Idiomarinaceae;g__Idiomarina;s__Idiomarina abyssalis
G000307855	1	k__Bacteria;p__Firmicutes;c__Bacilli;o__Bacillales;f__Bacillaceae;g__Bacillus;s__Bacillus azotoformans
G900241005	1	k__Bacteria;p__Bacteroidetes;c__Bacteroidia;o__Bacteroidales;f__Bacteroidaceae;g__Bacteroides;s__Bacteroides cutis
G900078665	1	k__Bacteria;p__Actinobacteria;c__Actinobacteria;o__Corynebacteriales;f__Mycobacteriaceae;g__Mycolicibacterium;s__Mycolicibacterium houstonense
G000307875	1	k__Bacteria;p__Firmicutes;c__Bacilli;o__Bacillales;f__Bacillaceae;g__Bacillus;s__Bacillus bataviensis
G001405555	1	k__Bacteria;p__Firmicutes;c__Clostridia;o__Clostridiales;f__Lachnospiraceae;g__Fusicatenibacter;s__Fusicatenibacter saccharivorans
G900074925	1	k__Eukaryota;p__Ascomycota;c__Dothideomycetes;o__Mycosphaerellales;f__Mycosphaerellaceae;g__Ramularia;s__Ramularia collo-cygni
G003202155	1	k__Bacteria;p__Bacteroidetes;c__Bacteroidia;o__Marinilabiliales;f__Marinifilaceae;g__Marinifilum;s__Marinifilum breve

## Sheet: RefSeq release 210
Genome	SAM Counts	Taxonomy
G000006565	5892164	d__Eukaryota; p__Apicomplexa; c__Conoidasida; o__Eucoccidiorida; f__Sarcocystidae; g__Toxoplasma; s__Toxoplasma gondii
G001485145	5545372	d__Bacteria; p__Actinobacteria; c__Actinomycetia; o__Streptomycetales; f__Streptomycetaceae; g__Streptomyces; s__Streptomyces turgidiscabies
G014648495	5453605	d__Bacteria; p__Actinobacteria; c__Actinomycetia; o__Streptosporangiales; f__Thermomonosporaceae; g__Actinomadura; s__Actinomadura cremea
G009668655	5108878	d__Bacteria; p__Bacteroidetes; c__Flavobacteriia; o__Flavobacteriales; f__Flavobacteriaceae; g__Aequorivita; s__Aequorivita lutea
G009371875	4281445	d__Bacteria; p__Actinobacteria; c__Actinomycetia; o__Bifidobacteriales; f__Bifidobacteriaceae; g__Bifidobacterium; s__Bifidobacterium tibiigranuli
G019400025	1581499	d__Bacteria; p__Proteobacteria; c__Acidithiobacillia; o__Acidithiobacillales; f__Acidithiobacillaceae; g__Acidithiobacillus; s__Acidithiobacillus ferriphilus
G009371885	1173197	d__Bacteria; p__Actinobacteria; c__Actinomycetia; o__Bifidobacteriales; f__Bifidobacteriaceae; g__Bifidobacterium; s__Bifidobacterium tibiigranuli
G003596335	1129495	d__Bacteria; p__Proteobacteria; c__Gammaproteobacteria; o__Alteromonadales; f__; g__Motilimonas; s__Motilimonas pumilua
G012910835	443019	d__Bacteria; p__Proteobacteria; c__Betaproteobacteria; o__Rhodocyclales; f__Zoogloeaceae; g__Azoarcus; s__Azoarcus indigens
G000300995	396338	d__Bacteria; p__Proteobacteria; c__Gammaproteobacteria; o__Oceanospirillales; f__Alcanivoracaceae; g__Alcanivorax; s__Alcanivorax hongdengensis
G001046855	301624	d__Bacteria; p__Actinobacteria; c__Actinomycetia; o__Micrococcales; f__Intrasporangiaceae; g__Tetrasphaera; s__Tetrasphaera japonica
G016583765	247950	d__Bacteria; p__Proteobacteria; c__Gammaproteobacteria; o__Chromatiales; f__Chromatiaceae; g__Chromatium; s__Chromatium weissei
G014646775	40104	d__Bacteria; p__Actinobacteria; c__Actinomycetia; o__Micrococcales; f__Microbacteriaceae; g__Microbacterium; s__Microbacterium saperdae
G014648535	34676	d__Bacteria; p__Actinobacteria; c__Actinomycetia; o__Streptosporangiales; f__Thermomonosporaceae; g__Actinomadura; s__Actinomadura coerulea
G014649055	34192	d__Bacteria; p__Actinobacteria; c__Actinomycetia; o__Streptomycetales; f__Streptomycetaceae; g__Streptomyces; s__Streptomyces gancidicus
G014654615	31380	d__Bacteria; p__Actinobacteria; c__Actinomycetia; o__Streptosporangiales; f__Streptosporangiaceae; g__Streptosporangium; s__Streptosporangium violaceochromogenes
G014649695	27278	d__Bacteria; p__Actinobacteria; c__Actinomycetia; o__Streptomycetales; f__Streptomycetaceae; g__Streptomyces; s__Streptomyces kurssanovii
G014641535	2544	d__Bacteria; p__Proteobacteria; c__Alphaproteobacteria; o__Hyphomicrobiales; f__Chelatococcaceae; g__Chelatococcus; s__Chelatococcus composti
G012971845	2437	d__Eukaryota; p__Ascomycota; c__Dothideomycetes; o__Botryosphaeriales; f__Botryosphaeriaceae; g__Lasiodiplodia; s__Lasiodiplodia theobromae
G002149925	2389	d__Bacteria; p__Proteobacteria; c__Gammaproteobacteria; o__Thiotrichales; f__; g__Thioflexothrix; s__Thioflexothrix psekupsii
G009725995	1936	d__Bacteria; p__Bacteroidetes; c__Flavobacteriia; o__Flavobacteriales; f__Flavobacteriaceae; g__Zobellia; s__Zobellia laminariae
G014650295	1900	d__Bacteria; p__Actinobacteria; c__Actinomycetia; o__Streptomycetales; f__Streptomycetaceae; g__Streptomyces; s__Streptomyces caelestis
G900010755	1506	d__Bacteria; p__Actinobacteria; c__Actinomycetia; o__Micrococcales; f__Micrococcaceae; g__Paeniglutamicibacter; s__Paeniglutamicibacter antarcticus
G014650055	1442	d__Bacteria; p__Actinobacteria; c__Actinomycetia; o__Streptomycetales; f__Streptomycetaceae; g__Streptomyces; s__Streptomyces malachitofuscus
G014649735	1354	d__Bacteria; p__Actinobacteria; c__Actinomycetia; o__Streptomycetales; f__Streptomycetaceae; g__Streptomyces; s__Streptomyces lavendofoliae
G014651095	1141	d__Bacteria; p__Actinobacteria; c__Actinomycetia; o__Streptomycetales; f__Streptomycetaceae; g__Streptomyces; s__Streptomyces geysiriensis
G001747495	963	d__Bacteria; p__Bacteroidetes; c__Flavobacteriia; o__Flavobacteriales; f__Weeksellaceae; g__Cloacibacterium; s__Cloacibacterium normanense
G001618265	883	d__Bacteria; p__Chlamydiae; c__Chlamydiia; o__Parachlamydiales; f__Waddliaceae; g__Waddlia; s__Waddlia chondrophila
G002234595	848	d__Bacteria; p__Actinobacteria; c__Actinomycetia; o__Pseudonocardiales; f__Pseudonocardiaceae; g__Amycolatopsis; s__Amycolatopsis vastitatis
G014643615	840	d__Bacteria; p__Bacteroidetes; c__Flavobacteriia; o__Flavobacteriales; f__Flavobacteriaceae; g__Croceivirga; s__Croceivirga lutea
G003583985	833	d__Bacteria; p__Bacteroidetes; c__Cytophagia; o__Cytophagales; f__Cyclobacteriaceae; g__Algoriphagus; s__Algoriphagus lacus
G000636015	602	d__Bacteria; p__Proteobacteria; c__Alphaproteobacteria; o__Hyphomicrobiales; f__Hyphomicrobiaceae; g__Rhodomicrobium; s__Rhodomicrobium udaipurense
G014641195	554	d__Bacteria; p__Firmicutes; c__Bacilli; o__Bacillales; f__Thermoactinomycetaceae; g__Marinithermofilum; s__Marinithermofilum abyssi
G019799965	531	d__Bacteria; p__Actinobacteria; c__Actinomycetia; o__Geodermatophilales; f__Geodermatophilaceae; g__Modestobacter; s__Modestobacter italicus
G002705925	528	d__Bacteria; p__Actinobacteria; c__Actinomycetia; o__Corynebacteriales; f__Mycobacteriaceae; g__Mycobacterium; s__Mycobacterium ostraviense
G001602485	484	d__Bacteria; p__Firmicutes; c__Bacilli; o__Bacillales; f__; g__Acidibacillus; s__Acidibacillus ferrooxidans
G003007785	482	d__Bacteria; p__Cyanobacteria; c__; o__Chroococcales; f__Aphanothecaceae; g__Aphanothece; s__Aphanothece hegewaldii
G014225985	476	d__Bacteria; p__Firmicutes; c__Bacilli; o__Bacillales; f__Listeriaceae; g__Listeria; s__Listeria cossartiae
G900197875	467	d__Bacteria; p__Actinobacteria; c__Actinomycetia; o__Frankiales; f__Frankiaceae; g__Frankia; s__Frankia canadensis
G001878855	465	d__Bacteria; p__Proteobacteria; c__Epsilonproteobacteria; o__Campylobacterales; f__Arcobacteraceae; g__Poseidonibacter; s__Poseidonibacter lekithochrous
G014647975	464	d__Bacteria; p__Actinobacteria; c__Actinomycetia; o__Streptomycetales; f__Streptomycetaceae; g__Streptomyces; s__Streptomyces fumigatiscleroticus
G014838735	446	d__Bacteria; p__Firmicutes; c__Bacilli; o__Lactobacillales; f__Lactobacillaceae; g__Limosilactobacillus; s__Limosilactobacillus portuensis
G016583825	425	d__Bacteria; p__Proteobacteria; c__Gammaproteobacteria; o__Chromatiales; f__Chromatiaceae; g__Thiohalocapsa; s__Thiohalocapsa halophila
G000722545	419	d__Bacteria; p__Firmicutes; c__Bacilli; o__Bacillales; f__Paenibacillaceae; g__Paenibacillus; s__Paenibacillus tyrfis
G000756665	407	d__Bacteria; p__Proteobacteria; c__Gammaproteobacteria; o__Oceanospirillales; f__Alcanivoracaceae; g__Alcanivorax; s__Alcanivorax nanhaiticus
G000277855	405	d__Bacteria; p__Firmicutes; c__Bacilli; o__Lactobacillales; f__Lactobacillaceae; g__Furfurilactobacillus; s__Furfurilactobacillus rossiae
G000181695	403	d__Eukaryota; p__Basidiomycota; c__Malasseziomycetes; o__Malasseziales; f__Malasseziaceae; g__Malassezia; s__Malassezia globosa
G000169335	381	d__Bacteria; p__Cyanobacteria; c__; o__Chroococcales; f__Aphanothecaceae; g__Crocosphaera; s__Crocosphaera chwakensis
G000723565	371	d__Bacteria; p__Proteobacteria; c__Alphaproteobacteria; o__Rhodospirillales; f__Acetobacteraceae; g__Parasaccharibacter; s__Parasaccharibacter apium
G002105465	361	d__Bacteria; p__Proteobacteria; c__Alphaproteobacteria; o__Caulobacterales; f__Caulobacteraceae; g__Aquidulcibacter; s__Aquidulcibacter paucihalophilus
G016584115	344	d__Bacteria; p__Proteobacteria; c__Gammaproteobacteria; o__Chromatiales; f__Ectothiorhodospiraceae; g__Ectothiorhodospira; s__Ectothiorhodospira mobilis
G014649755	328	d__Bacteria; p__Actinobacteria; c__Actinomycetia; o__Streptomycetales; f__Streptomycetaceae; g__Streptomyces; s__Streptomyces litmocidini
G005818865	301	d__Bacteria; p__Proteobacteria; c__Zetaproteobacteria; o__Mariprofundales; f__Mariprofundaceae; g__Mariprofundus; s__Mariprofundus erugo
G003339645	214	d__Bacteria; p__Actinobacteria; c__Actinomycetia; o__Micrococcales; f__Microbacteriaceae; g__Microbacterium; s__Microbacterium arborescens
G003611735	207	d__Bacteria; p__Proteobacteria; c__Deltaproteobacteria; o__Myxococcales; f__Myxococcaceae; g__Corallococcus; s__Corallococcus sicarius
G002894965	204	d__Bacteria; p__Proteobacteria; c__Gammaproteobacteria; o__Vibrionales; f__Vibrionaceae; g__Vibrio; s__Vibrio agarivorans
G000972495	180	d__Bacteria; p__Bacteroidetes; c__Cytophagia; o__Cytophagales; f__Hymenobacteraceae; g__Hymenobacter; s__Hymenobacter terrenus
G000299635	163	d__Bacteria; p__Proteobacteria; c__Gammaproteobacteria; o__Vibrionales; f__Vibrionaceae; g__Vibrio; s__Vibrio vulnificus
G003595215	131	d__Bacteria; p__Actinobacteria; c__Actinomycetia; o__Micrococcales; f__Micrococcaceae; g__Nesterenkonia; s__Nesterenkonia natronophila
G014648475	123	d__Bacteria; p__Actinobacteria; c__Actinomycetia; o__Pseudonocardiales; f__Pseudonocardiaceae; g__Lentzea; s__Lentzea flava
G003265325	116	d__Bacteria; p__Proteobacteria; c__Alphaproteobacteria; o__Rhodobacterales; f__Rhodobacteraceae; g__Oceanibium; s__Oceanibium sediminis
G014646315	108	d__Bacteria; p__Actinobacteria; c__Actinomycetia; o__Micromonosporales; f__Micromonosporaceae; g__Micromonospora; s__Micromonospora parathelypteridis
G016900115	103	d__Bacteria; p__Firmicutes; c__Bacilli; o__Lactobacillales; f__Lactobacillaceae; g__Limosilactobacillus; s__Limosilactobacillus alvi
G014648855	102	d__Bacteria; p__Actinobacteria; c__Actinomycetia; o__Streptomycetales; f__Streptomycetaceae; g__Streptomyces; s__Streptomyces parvulus
G003064145	97	d__Bacteria; p__Proteobacteria; c__Gammaproteobacteria; o__Xanthomonadales; f__Xanthomonadaceae; g__Xanthomonas; s__Xanthomonas oryzae
G014648955	96	d__Bacteria; p__Actinobacteria; c__Actinomycetia; o__Streptomycetales; f__Streptomycetaceae; g__Streptomyces; s__Streptomyces gougerotii
G003668875	86	d__Bacteria; p__Proteobacteria; c__Deltaproteobacteria; o__Myxococcales; f__Myxococcaceae; g__Corallococcus; s__Corallococcus interemptor
G004104355	78	d__Bacteria; p__Proteobacteria; c__Gammaproteobacteria; o__Vibrionales; f__Vibrionaceae; g__Photobacterium; s__Photobacterium chitinilyticum
G019655335	51	d__Bacteria; p__Proteobacteria; c__Gammaproteobacteria; o__Alteromonadales; f__Shewanellaceae; g__Shewanella; s__Shewanella hafniensis
G001541335	51	d__Bacteria; p__Proteobacteria; c__Gammaproteobacteria; o__Vibrionales; f__Vibrionaceae; g__Vibrio; s__Vibrio toranzoniae
G002563875	50	d__Eukaryota; p__Apicomplexa; c__Conoidasida; o__Eucoccidiorida; f__Sarcocystidae; g__Besnoitia; s__Besnoitia besnoiti
G000308495	42	d__Bacteria; p__Actinobacteria; c__Actinomycetia; o__Corynebacteriales; f__Nocardiaceae; g__Nocardia; s__Nocardia brevicatena
G000006355	30	d__Eukaryota; p__Apicomplexa; c__Aconoidasida; o__Haemosporida; f__Plasmodiidae; g__Plasmodium; s__Plasmodium knowlesi
G003030445	29	d__Bacteria; p__Firmicutes; c__Negativicutes; o__Veillonellales; f__Veillonellaceae; g__Megasphaera; s__Megasphaera stantonii
G003719485	28	d__Eukaryota; p__Euglenozoa; c__Kinetoplastea; o__Trypanosomatida; f__Trypanosomatidae; g__Trypanosoma; s__Trypanosoma conorhini
G003316875	27	d__Bacteria; p__Proteobacteria; c__Gammaproteobacteria; o__Alteromonadales; f__Idiomarinaceae; g__Aliidiomarina; s__Aliidiomarina celeris
G009765215	27	d__Bacteria; p__Proteobacteria; c__Gammaproteobacteria; o__Xanthomonadales; f__Xanthomonadaceae; g__Lysobacter; s__Lysobacter prati
G001705345	26	d__Bacteria; p__Proteobacteria; c__Epsilonproteobacteria; o__Campylobacterales; f__Campylobacteraceae; g__Campylobacter; s__Campylobacter ornithocola
G000469365	26	d__Bacteria; p__Firmicutes; c__Bacilli; o__Lactobacillales; f__Lactobacillaceae; g__Levilactobacillus; s__Levilactobacillus brevis
G006007885	25	d__Bacteria; p__Firmicutes; c__Bacilli; o__Bacillales; f__Bacillaceae; g__Alteribacter; s__Alteribacter natronophilus
G002021095	22	d__Bacteria; p__Proteobacteria; c__Gammaproteobacteria; o__; f__; g__; s__Solemya elarraichensis gill symbiont
G003340555	22	d__Bacteria; p__Proteobacteria; c__Alphaproteobacteria; o__Rhodobacterales; f__Roseobacteraceae; g__Jannaschia; s__Jannaschia formosa
G000469345	20	d__Bacteria; p__Firmicutes; c__Clostridia; o__Eubacteriales; f__Eubacteriaceae; g__Eubacterium; s__Eubacterium ramulus
G000817815	18	d__Bacteria; p__Proteobacteria; c__Gammaproteobacteria; o__Vibrionales; f__Vibrionaceae; g__Vibrio; s__Vibrio owensii
G015352445	18	d__Bacteria; p__Actinobacteria; c__Actinomycetia; o__Propionibacteriales; f__Nocardioidaceae; g__Nocardioides; s__Nocardioides agariphilus
G004551525	17	d__Bacteria; p__Proteobacteria; c__Gammaproteobacteria; o__Vibrionales; f__Vibrionaceae; g__Vibrio; s__Vibrio ouci
G900604295	17	d__Bacteria; p__Proteobacteria; c__Alphaproteobacteria; o__Hyphomicrobiales; f__Hyphomicrobiaceae; g__Rhodoplanes; s__Rhodoplanes piscinae
G000499545	14	d__Eukaryota; p__Apicomplexa; c__Conoidasida; o__Eucoccidiorida; f__Eimeriidae; g__Eimeria; s__Eimeria tenella
G000956335	14	d__Eukaryota; p__Apicomplexa; c__Aconoidasida; o__Haemosporida; f__Plasmodiidae; g__Plasmodium; s__Plasmodium fragile
G003046775	14	d__Bacteria; p__Proteobacteria; c__Gammaproteobacteria; o__Xanthomonadales; f__Xanthomonadaceae; g__Stenotrophomonas; s__Stenotrophomonas panacihumi
G002086155	14	d__Bacteria; p__Actinobacteria; c__Actinomycetia; o__Corynebacteriales; f__Mycobacteriaceae; g__Mycobacterium; s__Mycobacterium angelicum
G902825235	14	d__Bacteria; p__Proteobacteria; c__Alphaproteobacteria; o__Hyphomicrobiales; f__Bartonellaceae; g__Bartonella; s__Bartonella vinsonii
G004355005	13	d__Bacteria; p__Proteobacteria; c__Alphaproteobacteria; o__Rhodospirillales; f__Acetobacteraceae; g__Dankookia; s__Dankookia rubra
G016103465	13	d__Bacteria; p__Actinobacteria; c__Actinomycetia; o__Streptomycetales; f__Streptomycetaceae; g__Streptomyces; s__Streptomyces sabulosicollis
G001693775	13	d__Bacteria; p__Firmicutes; c__Clostridia; o__Eubacteriales; f__Peptostreptococcaceae; g__Criibacterium; s__Criibacterium bergeronii
G010994275	13	d__Bacteria; p__Bacteroidetes; c__Cytophagia; o__Cytophagales; f__Cyclobacteriaceae; g__Cyclobacterium; s__Cyclobacterium jeungdonense
G003332885	12	d__Bacteria; p__Bacteroidetes; c__Chitinophagia; o__Chitinophagales; f__Chitinophagaceae; g__Paracnuella; s__Paracnuella aquatica
G000754695	12	d__Bacteria; p__Proteobacteria; c__Gammaproteobacteria; o__Enterobacterales; f__Pectobacteriaceae; g__Pectobacterium; s__Pectobacterium brasiliense
G012037625	10	d__Bacteria; p__Bacteroidetes; c__Flavobacteriia; o__Flavobacteriales; f__Flavobacteriaceae; g__Tamlana; s__Tamlana crocina
G014653575	10	d__Bacteria; p__Proteobacteria; c__Alphaproteobacteria; o__Sphingomonadales; f__Sphingomonadaceae; g__Sphingomonas; s__Sphingomonas glacialis
G015904235	10	d__Bacteria; p__Proteobacteria; c__Alphaproteobacteria; o__Hyphomicrobiales; f__Pleomorphomonadaceae; g__Methylobrevis; s__Methylobrevis albus
G016901735	9	d__Bacteria; p__Firmicutes; c__Clostridia; o__Eubacteriales; f__Oscillospiraceae; g__Pseudoflavonifractor; s__Pseudoflavonifractor phocaeensis
G003667445	9	d__Bacteria; p__Proteobacteria; c__Alphaproteobacteria; o__Hyphomicrobiales; f__Xanthobacteraceae; g__Xanthobacter; s__Xanthobacter tagetidis
G012103215	9	d__Bacteria; p__Proteobacteria; c__Alphaproteobacteria; o__Rhodospirillales; f__Acetobacteraceae; g__Roseomonas; s__Roseomonas selenitidurans
G000469305	8	d__Bacteria; p__Firmicutes; c__Erysipelotrichia; o__Erysipelotrichales; f__Erysipelotrichaceae; g__Faecalitalea; s__Faecalitalea cylindroides
G012910815	8	d__Bacteria; p__Proteobacteria; c__Betaproteobacteria; o__Rhodocyclales; f__Zoogloeaceae; g__Azoarcus; s__Azoarcus communis
G009759865	8	d__Bacteria; p__Proteobacteria; c__Alphaproteobacteria; o__Hyphomicrobiales; f__Bradyrhizobiaceae; g__Bradyrhizobium; s__Bradyrhizobium pachyrhizi
G014050145	8	d__Bacteria; p__Proteobacteria; c__Gammaproteobacteria; o__Vibrionales; f__Vibrionaceae; g__Vibrio; s__Vibrio marinisediminis
G004353985	8	d__Bacteria; p__Proteobacteria; c__Alphaproteobacteria; o__Rhodospirillales; f__Acetobacteraceae; g__Paracraurococcus; s__Paracraurococcus ruber
G003344765	8	d__Bacteria; p__Proteobacteria; c__Alphaproteobacteria; o__Rhodospirillales; f__Rhodospirillaceae; g__Ferruginivarius; s__Ferruginivarius sediminum
G004011695	7	d__Eukaryota; p__Ascomycota; c__Dothideomycetes; o__Pleosporales; f__Didymellaceae; g__Ascochyta; s__Ascochyta rabiei
G007421925	7	d__Archaea; p__Euryarchaeota; c__Halobacteria; o__Halobacteriales; f__Haloarculaceae; g__Haloglomus; s__Haloglomus irregulare
G019599505	7	d__Archaea; p__Euryarchaeota; c__Halobacteria; o__Halobacteriales; f__Haloarculaceae; g__Halomicroarcula; s__Halomicroarcula nitratireducens
G014650855	7	d__Bacteria; p__Actinobacteria; c__Actinomycetia; o__Streptomycetales; f__Streptomycetaceae; g__Streptomyces; s__Streptomyces chryseus
G003064105	7	d__Bacteria; p__Proteobacteria; c__Gammaproteobacteria; o__Xanthomonadales; f__Xanthomonadaceae; g__Xanthomonas; s__Xanthomonas hortorum
G003990895	7	d__Bacteria; p__Thermotogae; c__Thermotogae; o__Thermotogales; f__Fervidobacteriaceae; g__Thermosipho; s__Thermosipho globiformans
G002265265	7	d__Bacteria; p__Proteobacteria; c__Gammaproteobacteria; o__Vibrionales; f__Vibrionaceae; g__Photobacterium; s__Photobacterium sanguinicancri
G001995095	7	d__Bacteria; p__Proteobacteria; c__Gammaproteobacteria; o__Oceanospirillales; f__Oceanospirillaceae; g__Oceanospirillum; s__Oceanospirillum linum
G002266285	6	d__Bacteria; p__Firmicutes; c__Bacilli; o__Bacillales; f__Bacillaceae; g__Virgibacillus; s__Virgibacillus indicus
G004358695	4	d__Bacteria; p__Proteobacteria; c__Alphaproteobacteria; o__Rhodobacterales; f__Roseobacteraceae; g__Palleronia; s__Palleronia sediminis
G000233835	4	d__Bacteria; p__Proteobacteria; c__Gammaproteobacteria; o__Pseudomonadales; f__Pseudomonadaceae; g__Pseudomonas; s__Pseudomonas syringae
G009600985	4	d__Bacteria; p__Firmicutes; c__Bacilli; o__Lactobacillales; f__Lactobacillaceae; g__Companilactobacillus; s__Companilactobacillus halodurans
G000972175	4	d__Bacteria; p__Proteobacteria; c__Gammaproteobacteria; o__Pseudomonadales; f__Pseudomonadaceae; g__Pseudomonas; s__Pseudomonas syringae pv. coryli
G014141525	4	d__Bacteria; p__Actinobacteria; c__Actinomycetia; o__Streptomycetales; f__Streptomycetaceae; g__Streptomyces; s__Streptomyces calidiresistens
G016881065	4	d__Bacteria; p__Firmicutes; c__Bacilli; o__Bacillales; f__Planococcaceae; g__Planococcus; s__Planococcus soli
G013377785	4	d__Bacteria; p__Proteobacteria; c__Alphaproteobacteria; o__Rhodobacterales; f__Roseobacteraceae; g__Ruegeria; s__Ruegeria haliotis
G010093185	4	d__Bacteria; p__Proteobacteria; c__Gammaproteobacteria; o__Xanthomonadales; f__Xanthomonadaceae; g__Pseudoxanthomonas; s__Pseudoxanthomonas jiangsuensis
G000337615	3	d__Archaea; p__Euryarchaeota; c__Halobacteria; o__Natrialbales; f__Natrialbaceae; g__Natrinema; s__Natrinema pallidum
G000337735	3	d__Archaea; p__Euryarchaeota; c__Halobacteria; o__Natrialbales; f__Natrialbaceae; g__Natronorubrum; s__Natronorubrum sulfidifaciens
G000234665	3	d__Eukaryota; p__Euglenozoa; c__Kinetoplastea; o__Trypanosomatida; f__Trypanosomatidae; g__Leishmania; s__Leishmania mexicana
G000337895	3	d__Archaea; p__Euryarchaeota; c__Halobacteria; o__Natrialbales; f__Natrialbaceae; g__Halobiforma; s__Halobiforma nitratireducens
G000160475	3	d__Bacteria; p__Fusobacteria; c__Fusobacteriia; o__Fusobacteriales; f__Fusobacteriaceae; g__Fusobacterium; s__Fusobacterium periodonticum
G002761955	3	d__Bacteria; p__Fusobacteria; c__Fusobacteriia; o__Fusobacteriales; f__Fusobacteriaceae; g__Fusobacterium; s__Fusobacterium pseudoperiodonticum
G002763625	3	d__Bacteria; p__Fusobacteria; c__Fusobacteriia; o__Fusobacteriales; f__Fusobacteriaceae; g__Fusobacterium; s__Fusobacterium pseudoperiodonticum
G002198115	3	d__Bacteria; p__Bacteroidetes; c__Flavobacteriia; o__Flavobacteriales; f__Flavobacteriaceae; g__Robiginitalea; s__Robiginitalea sediminis
G003347205	3	d__Bacteria; p__Actinobacteria; c__Actinomycetia; o__Corynebacteriales; f__Mycobacteriaceae; g__Mycolicibacterium; s__Mycolicibacterium moriokaense
G003056725	3	d__Bacteria; p__Proteobacteria; c__Alphaproteobacteria; o__Rhodobacterales; f__Rhodobacteraceae; g__Mangrovicoccus; s__Mangrovicoccus ximenensis
G003324525	3	d__Bacteria; p__Bacteroidetes; c__Sphingobacteriia; o__Sphingobacteriales; f__Sphingobacteriaceae; g__Mucilaginibacter; s__Mucilaginibacter hurinus
G003688995	3	d__Bacteria; p__Actinobacteria; c__Actinomycetia; o__Streptomycetales; f__Streptomycetaceae; g__Streptomyces; s__Streptomyces shenzhenensis
G000223845	2	d__Eukaryota; p__Apicomplexa; c__Conoidasida; o__Eugregarinorida; f__Gregarinidae; g__Gregarina; s__Gregarina niphandrodes
G000337315	2	d__Archaea; p__Euryarchaeota; c__Halobacteria; o__Haloferacales; f__Haloferacaceae; g__Haloferax; s__Haloferax volcanii
G008373765	2	d__Bacteria; p__Actinobacteria; c__Actinomycetia; o__Propionibacteriales; f__Nocardioidaceae; g__Nocardioides; s__Nocardioides antri
G012037645	2	d__Bacteria; p__Bacteroidetes; c__Flavobacteriia; o__Flavobacteriales; f__Flavobacteriaceae; g__Salinimicrobium; s__Salinimicrobium oceani
G000336955	2	d__Archaea; p__Euryarchaeota; c__Halobacteria; o__Haloferacales; f__Haloferacaceae; g__Haloferax; s__Haloferax larsenii
G012933655	2	d__Bacteria; p__Proteobacteria; c__Deltaproteobacteria; o__Myxococcales; f__Myxococcaceae; g__Pyxidicoccus; s__Pyxidicoccus fallax
G000585535	2	d__Eukaryota; p__Ascomycota; c__Eurotiomycetes; o__Chaetothyriales; f__Herpotrichiellaceae; g__Cladophialophora; s__Cladophialophora psammophila
G000585565	2	d__Eukaryota; p__Ascomycota; c__Eurotiomycetes; o__Chaetothyriales; f__Herpotrichiellaceae; g__Capronia; s__Capronia epimyces
G000143535	2	d__Eukaryota; p__Ascomycota; c__Leotiomycetes; o__Helotiales; f__Sclerotiniaceae; g__Botrytis; s__Botrytis cinerea
G000167095	2	d__Bacteria; p__Proteobacteria; c__Gammaproteobacteria; o__Pasteurellales; f__Pasteurellaceae; g__Actinobacillus; s__Actinobacillus pleuropneumoniae
G018785545	2	d__Bacteria; p__Firmicutes; c__Clostridia; o__Eubacteriales; f__Lachnospiraceae; g__Blautia; s__Blautia wexlerae
G000484655	2	d__Bacteria; p__Firmicutes; c__Clostridia; o__Eubacteriales; f__Lachnospiraceae; g__Blautia; s__Blautia wexlerae
G000332875	2	d__Bacteria; p__Firmicutes; c__Clostridia; o__Eubacteriales; f__Lachnospiraceae; g__Anaerostipes; s__Anaerostipes hadrus
G000210695	2	d__Bacteria; p__Firmicutes; c__Clostridia; o__Eubacteriales; f__Lachnospiraceae; g__Anaerostipes; s__Anaerostipes hadrus
G002959695	2	d__Bacteria; p__Bacteroidetes; c__Bacteroidia; o__Bacteroidales; f__Bacteroidaceae; g__Bacteroides; s__Bacteroides thetaiotaomicron
G001619955	2	d__Bacteria; p__Proteobacteria; c__Alphaproteobacteria; o__Sphingomonadales; f__Sphingomonadaceae; g__Sphingomonas; s__Sphingomonas hankookensis
G001816165	2	d__Bacteria; p__Bacteroidetes; c__Cytophagia; o__Cytophagales; f__Hymenobacteraceae; g__Hymenobacter; s__Hymenobacter glacialis
G016918515	2	d__Bacteria; p__Proteobacteria; c__Deltaproteobacteria; o__Desulfobacterales; f__Desulfobulbaceae; g__Desulfoprunum; s__Desulfoprunum benzoelyticum
G007786285	2	d__Bacteria; p__Proteobacteria; c__Gammaproteobacteria; o__Alteromonadales; f__Pseudoalteromonadaceae; g__Pseudoalteromonas; s__Pseudoalteromonas elyakovii
G900659635	2	d__Bacteria; p__Actinobacteria; c__Actinomycetia; o__Streptosporangiales; f__Thermomonosporaceae; g__Actinomadura; s__Actinomadura roseirufa
G000524495	2	d__Eukaryota; p__Apicomplexa; c__Aconoidasida; o__Haemosporida; f__Plasmodiidae; g__Plasmodium; s__Plasmodium inui
G011927845	1	d__Bacteria; p__Bacteroidetes; c__Bacteroidia; o__Bacteroidales; f__Odoribacteraceae; g__Butyricimonas; s__Butyricimonas paravirosa
G001717125	1	d__Bacteria; p__Firmicutes; c__Clostridia; o__Eubacteriales; f__Lachnospiraceae; g__Eisenbergiella; s__Eisenbergiella tayi
G001881565	1	d__Bacteria; p__Firmicutes; c__Clostridia; o__Eubacteriales; f__Lachnospiraceae; g__Eisenbergiella; s__Eisenbergiella tayi
G015557635	1	d__Bacteria; p__Firmicutes; c__Clostridia; o__Eubacteriales; f__Lachnospiraceae; g__Fusicatenibacter; s__Fusicatenibacter saccharivorans
G000209125	1	d__Eukaryota; p__Evosea; c__; o__Mastigamoebida; f__Entamoebidae; g__Entamoeba; s__Entamoeba dispar
G006569185	1	d__Bacteria; p__Chloroflexi; c__Caldilineae; o__Caldilineales; f__Caldilineaceae; g__Litorilinea; s__Litorilinea aerophila
G000734955	1	d__Bacteria; p__Proteobacteria; c__Gammaproteobacteria; o__Enterobacterales; f__Enterobacteriaceae; g__Escherichia; s__Escherichia coli
G000863945	1	d__Viruses; p__Cossaviricota; c__Papovaviricetes; o__Zurhausenvirales; f__Papillomaviridae; g__Alphapapillomavirus; s__Alphapapillomavirus 9
G009982895	1	d__Bacteria; p__Deinococcus-Thermus; c__Deinococci; o__Deinococcales; f__Deinococcaceae; g__Deinococcus; s__Deinococcus alpinitundrae
G003697165	1	d__Bacteria; p__Proteobacteria; c__Gammaproteobacteria; o__Enterobacterales; f__Enterobacteriaceae; g__Escherichia; s__Escherichia coli
G005046945	1	d__Bacteria; p__Firmicutes; c__Tissierellia; o__Tissierellales; f__Tissierellaceae; g__Tissierella; s__Tissierella creatinini
G012922555	1	d__Bacteria; p__Firmicutes; c__Clostridia; o__Eubacteriales; f__Clostridiaceae; g__Paraclostridium; s__Paraclostridium dentum
G001544155	1	d__Bacteria; p__Proteobacteria; c__Betaproteobacteria; o__Burkholderiales; f__Burkholderiaceae; g__Ralstonia; s__Ralstonia pickettii
G900455835	1	d__Bacteria; p__Proteobacteria; c__Betaproteobacteria; o__Burkholderiales; f__Burkholderiaceae; g__Ralstonia; s__Ralstonia pickettii
G016466415	1	d__Bacteria; p__Proteobacteria; c__Betaproteobacteria; o__Burkholderiales; f__Burkholderiaceae; g__Ralstonia; s__Ralstonia pickettii
G014647355	1	d__Bacteria; p__Bacteroidetes; c__Bacteroidia; o__Bacteroidales; f__Odoribacteraceae; g__Butyricimonas; s__Butyricimonas paravirosa
G001402935	1	d__Archaea; p__Candidatus Thermoplasmatota; c__Thermoplasmata; o__Thermoplasmatales; f__Ferroplasmaceae; g__Acidiplasma; s__Acidiplasma cupricumulans
G902374465	1	d__Bacteria; p__Proteobacteria; c__Betaproteobacteria; o__Burkholderiales; f__Burkholderiaceae; g__Ralstonia; s__Ralstonia pickettii
G900445595	1	d__Bacteria; p__Bacteroidetes; c__Bacteroidia; o__Bacteroidales; f__Bacteroidaceae; g__Bacteroides; s__Bacteroides thetaiotaomicron
G000956535	1	d__Bacteria; p__Actinobacteria; c__Actinomycetia; o__Micrococcales; f__Microbacteriaceae; g__Microbacterium; s__Microbacterium ginsengisoli
G900116675	1	d__Bacteria; p__Proteobacteria; c__Alphaproteobacteria; o__Hyphomicrobiales; f__Bradyrhizobiaceae; g__Bradyrhizobium; s__Bradyrhizobium arachidis
G015291705	1	d__Bacteria; p__Proteobacteria; c__Alphaproteobacteria; o__Hyphomicrobiales; f__Bradyrhizobiaceae; g__Bradyrhizobium; s__Bradyrhizobium arachidis
G003265965	1	d__Bacteria; p__Proteobacteria; c__Alphaproteobacteria; o__Rhodobacterales; f__Rhodobacteraceae; g__Rhodovulum; s__Rhodovulum viride
G000832075	1	d__Bacteria; p__Bacteroidetes; c__Bacteroidia; o__Bacteroidales; f__Porphyromonadaceae; g__Sanguibacteroides; s__Sanguibacteroides justesenii
G003202155	1	d__Bacteria; p__Bacteroidetes; c__Bacteroidia; o__Marinilabiliales; f__Marinifilaceae; g__Marinifilum; s__Marinifilum breve
G003865075	1	d__Bacteria; p__Bacteroidetes; c__Bacteroidia; o__Bacteroidales; f__Bacteroidaceae; g__Bacteroides; s__Bacteroides faecalis
G014131755	1	d__Bacteria; p__Bacteroidetes; c__Bacteroidia; o__Bacteroidales; f__Bacteroidaceae; g__Bacteroides; s__Bacteroides thetaiotaomicron
G002159215	1	d__Bacteria; p__Bacteroidetes; c__Bacteroidia; o__Bacteroidales; f__Rikenellaceae; g__Alistipes; s__Alistipes onderdonkii
G003472935	1	d__Bacteria; p__Bacteroidetes; c__Bacteroidia; o__Bacteroidales; f__Bacteroidaceae; g__Bacteroides; s__Bacteroides intestinalis
G015668785	1	d__Bacteria; p__Bacteroidetes; c__Bacteroidia; o__Bacteroidales; f__Bacteroidaceae; g__Bacteroides; s__Bacteroides xylanisolvens
G000011065	1	d__Bacteria; p__Bacteroidetes; c__Bacteroidia; o__Bacteroidales; f__Bacteroidaceae; g__Bacteroides; s__Bacteroides thetaiotaomicron
G000156195	1	d__Bacteria; p__Bacteroidetes; c__Bacteroidia; o__Bacteroidales; f__Bacteroidaceae; g__Bacteroides; s__Bacteroides finegoldii
G014898435	1	d__Eukaryota; p__Ascomycota; c__Leotiomycetes; o__Helotiales; f__Sclerotiniaceae; g__Botrytis; s__Botrytis sinoallii
G016103195	1	d__Bacteria; p__Bacteroidetes; c__Bacteroidia; o__Bacteroidales; f__Bacteroidaceae; g__Bacteroides; s__Bacteroides thetaiotaomicron
G006542645	1	d__Bacteria; p__Bacteroidetes; c__Bacteroidia; o__Bacteroidales; f__Rikenellaceae; g__Alistipes; s__Alistipes onderdonkii
G020341455	1	d__Bacteria; p__Proteobacteria; c__Betaproteobacteria; o__Burkholderiales; f__Burkholderiaceae; g__Ralstonia; s__Ralstonia pickettii
G000743455	1	d__Bacteria; p__Proteobacteria; c__Betaproteobacteria; o__Burkholderiales; f__Burkholderiaceae; g__Ralstonia; s__Ralstonia pickettii
G000307875	1	d__Bacteria; p__Firmicutes; c__Bacilli; o__Bacillales; f__Bacillaceae; g__Neobacillus; s__Neobacillus bataviensis
G001722415	1	d__Bacteria; p__Actinobacteria; c__Actinomycetia; o__Corynebacteriales; f__Mycobacteriaceae; g__Mycobacterium; s__Mycobacterium koreense
G000376705	1	d__Bacteria; p__Actinobacteria; c__Actinomycetia; o__Propionibacteriales; f__Propionibacteriaceae; g__Cutibacterium; s__Cutibacterium acnes
G004136195	1	d__Bacteria; p__Actinobacteria; c__Actinomycetia; o__Propionibacteriales; f__Propionibacteriaceae; g__Cutibacterium; s__Cutibacterium acnes
G000231215	1	d__Bacteria; p__Actinobacteria; c__Actinomycetia; o__Propionibacteriales; f__Propionibacteriaceae; g__Cutibacterium; s__Cutibacterium acnes
G018129525	1	d__Bacteria; p__Proteobacteria; c__Alphaproteobacteria; o__Hyphomicrobiales; f__Bradyrhizobiaceae; g__Bradyrhizobium; s__Bradyrhizobium denitrificans
G008932115	1	d__Bacteria; p__Proteobacteria; c__Alphaproteobacteria; o__Hyphomicrobiales; f__Bradyrhizobiaceae; g__Bradyrhizobium; s__Bradyrhizobium betae
G900074925	1	d__Eukaryota; p__Ascomycota; c__Dothideomycetes; o__Mycosphaerellales; f__Mycosphaerellaceae; g__Ramularia; s__Ramularia collo-cygni
G000485795	1	d__Bacteria; p__Proteobacteria; c__Gammaproteobacteria; o__Alteromonadales; f__Shewanellaceae; g__Shewanella; s__Shewanella decolorationis
G014655085	1	d__Bacteria; p__Actinobacteria; c__Actinomycetia; o__Streptomycetales; f__Streptomycetaceae; g__Streptomyces; s__Streptomyces gardneri
G000472405	1	d__Bacteria; p__Actinobacteria; c__Actinomycetia; o__Propionibacteriales; f__Propionibacteriaceae; g__Cutibacterium; s__Cutibacterium acnes
G014650515	1	d__Bacteria; p__Actinobacteria; c__Actinomycetia; o__Streptomycetales; f__Streptomycetaceae; g__Streptomyces; s__Streptomyces finlayi
G001641265	1	d__Eukaryota; p__Ascomycota; c__Leotiomycetes; o__; f__Pseudeurotiaceae; g__Pseudogymnoascus; s__Pseudogymnoascus destructans
G001294685	1	d__Bacteria; p__Proteobacteria; c__Gammaproteobacteria; o__Alteromonadales; f__Idiomarinaceae; g__Idiomarina; s__Idiomarina abyssalis
G900240295	1	d__Bacteria; p__Firmicutes; c__Negativicutes; o__Veillonellales; f__Veillonellaceae; g__Megasphaera; s__'Megasphaera vaginalis' Bordigoni et al. 2020
G000307855	1	d__Bacteria; p__Firmicutes; c__Bacilli; o__Bacillales; f__Bacillaceae; g__Schinkia; s__Schinkia azotoformans
G002806915	1	d__Bacteria; p__Firmicutes; c__Bacilli; o__Lactobacillales; f__Enterococcaceae; g__Enterococcus; s__Enterococcus ureilyticus
G900078665	1	d__Bacteria; p__Actinobacteria; c__Actinomycetia; o__Corynebacteriales; f__Mycobacteriaceae; g__Mycolicibacterium; s__Mycolicibacterium houstonense
G000730485	1	d__Bacteria; p__Actinobacteria; c__Actinomycetia; o__Propionibacteriales; f__Propionibacteriaceae; g__Cutibacterium; s__Cutibacterium acnes
G003030305	1	d__Bacteria; p__Actinobacteria; c__Actinomycetia; o__Propionibacteriales; f__Propionibacteriaceae; g__Cutibacterium; s__Cutibacterium acnes
G000230375	1	d__Eukaryota; p__Ascomycota; c__Dothideomycetes; o__Pleosporales; f__Leptosphaeriaceae; g__Leptosphaeria; s__Leptosphaeria maculans
G001277805	1	d__Bacteria; p__Firmicutes; c__Bacilli; o__Bacillales; f__Bacillaceae; g__Geobacillus; s__Geobacillus stearothermophilus
G013461495	1	d__Eukaryota; p__Ascomycota; c__Leotiomycetes; o__Helotiales; f__Sclerotiniaceae; g__Botrytis; s__Botrytis fragariae
G000690815	1	d__Bacteria; p__Proteobacteria; c__Gammaproteobacteria; o__Enterobacterales; f__Enterobacteriaceae; g__Escherichia; s__Escherichia coli
G013374815	1	d__Bacteria; p__Proteobacteria; c__Gammaproteobacteria; o__Enterobacterales; f__Enterobacteriaceae; g__Shigella; s__Shigella sonnei
G000006925	1	d__Bacteria; p__Proteobacteria; c__Gammaproteobacteria; o__Enterobacterales; f__Enterobacteriaceae; g__Shigella; s__Shigella flexneri
G001905915	1	d__Bacteria; p__Proteobacteria; c__Gammaproteobacteria; o__Enterobacterales; f__Enterobacteriaceae; g__Shigella; s__Shigella boydii
G000359705	1	d__Eukaryota; p__Ascomycota; c__Dothideomycetes; o__Pleosporales; f__Pleosporaceae; g__Exserohilum; s__Exserohilum turcicum
G003667675	1	d__Bacteria; p__Firmicutes; c__Bacilli; o__Bacillales; f__Bacillaceae; g__Geobacillus; s__Geobacillus stearothermophilus
G002949675	1	d__Bacteria; p__Proteobacteria; c__Gammaproteobacteria; o__Enterobacterales; f__Enterobacteriaceae; g__Shigella; s__Shigella dysenteriae
G008728435	1	d__Bacteria; p__Actinobacteria; c__Actinomycetia; o__Propionibacteriales; f__Propionibacteriaceae; g__Cutibacterium; s__Cutibacterium acnes
G003572535	1	d__Bacteria; p__Proteobacteria; c__Gammaproteobacteria; o__Enterobacterales; f__Enterobacteriaceae; g__Shigella; s__Shigella boydii
G900457095	1	d__Bacteria; p__Proteobacteria; c__Gammaproteobacteria; o__Enterobacterales; f__Enterobacteriaceae; g__Shigella; s__Shigella boydii
G016726285	1	d__Bacteria; p__Proteobacteria; c__Gammaproteobacteria; o__Enterobacterales; f__Enterobacteriaceae; g__Shigella; s__Shigella boydii
G000008865	1	d__Bacteria; p__Proteobacteria; c__Gammaproteobacteria; o__Enterobacterales; f__Enterobacteriaceae; g__Escherichia; s__Escherichia coli
G900457215	1	d__Bacteria; p__Proteobacteria; c__Gammaproteobacteria; o__Enterobacterales; f__Enterobacteriaceae; g__Shigella; s__Shigella dysenteriae
G001932995	1	d__Bacteria; p__Proteobacteria; c__Gammaproteobacteria; o__Enterobacterales; f__Enterobacteriaceae; g__Shigella; s__Shigella dysenteriae
G000005845	1	d__Bacteria; p__Proteobacteria; c__Gammaproteobacteria; o__Enterobacterales; f__Enterobacteriaceae; g__Escherichia; s__Escherichia coli
G001705425	1	d__Bacteria; p__Proteobacteria; c__Alphaproteobacteria; o__Hyphomicrobiales; f__Phyllobacteriaceae; g__Mesorhizobium; s__Mesorhizobium hungaricum

## Sheet: Web of Life release 2
Genome	SAM Counts	Taxonomy
G003596335	1129602	d__Bacteria; p__Proteobacteria; c__Gammaproteobacteria; o__Enterobacterales; f__Psychromonadaceae; g__Motilimonas; s__Motilimonas pumila
G000300995	397759	d__Bacteria; p__Proteobacteria; c__Gammaproteobacteria; o__Pseudomonadales; f__Alcanivoracaceae; g__Alcanivorax; s__Alcanivorax hongdengensis
G001046855	301645	d__Bacteria; p__Actinobacteriota; c__Actinomycetia; o__Actinomycetales; f__Dermatophilaceae; g__Tetrasphaera; s__Tetrasphaera japonica
G004102805	20304	d__Bacteria; p__Bacteroidota; c__Bacteroidia; o__Bacteroidales; f__Muribaculaceae; g__UBA7173; s__UBA7173 sp004102805
G900184925	4606	d__Bacteria; p__Firmicutes_A; c__Clostridia; o__Oscillospirales; f__Acutalibacteraceae; g__Caproicibacter; s__Caproicibacter sp900184925
G010500925	4449	d__Bacteria; p__Bacteroidota; c__Bacteroidia; o__Bacteroidales; f__Tannerellaceae; g__Barb7; s__Barb7 sp010500925
G003353955	4444	d__Bacteria; p__Bacteroidota; c__Bacteroidia; o__Bacteroidales; f__; g__; s__
G002149925	4214	d__Bacteria; p__Proteobacteria; c__Gammaproteobacteria; o__Beggiatoales; f__Beggiatoaceae; g__Thioflexothrix; s__Thioflexothrix psekupsii
G003269315	3237	d__Bacteria; p__Proteobacteria; c__Gammaproteobacteria; o__Pseudomonadales; f__Pseudomonadaceae; g__Pseudomonas_E; s__Pseudomonas_E chengduensis_A
G001429825	2557	d__Bacteria; p__Firmicutes; c__Bacilli; o__Bacillales; f__Bacillaceae_H; g__Priestia; s__Priestia megaterium
G001747495	2191	d__Bacteria; p__Bacteroidota; c__Bacteroidia; o__Flavobacteriales; f__Weeksellaceae; g__Cloacibacterium; s__Cloacibacterium normanense
G000179715	2164	d__Bacteria; p__Actinobacteriota; c__Coriobacteriia; o__Coriobacteriales; f__Atopobiaceae; g__Fannyhessea; s__Fannyhessea massiliense
G000308495	1838	d__Bacteria; p__Actinobacteriota; c__Actinomycetia; o__Mycobacteriales; f__Mycobacteriaceae; g__Nocardia; s__Nocardia brevicatena
G001602485	1643	d__Bacteria; p__Firmicutes; c__Bacilli; o__Alicyclobacillales; f__Acidibacillaceae; g__Acidibacillus; s__Acidibacillus ferrooxidans
G000723565	1617	d__Bacteria; p__Proteobacteria; c__Alphaproteobacteria; o__Acetobacterales; f__Acetobacteraceae; g__Bombella; s__Bombella apis
G001858115	1459	d__Bacteria; p__Cyanobacteria; c__Cyanobacteriia; o__Cyanobacteriales; f__Nostocaceae; g__Raphidiopsis; s__Raphidiopsis raciborskii
G012999505	1451	d__Bacteria; p__Proteobacteria; c__Gammaproteobacteria; o__Nevskiales; f__Salinisphaeraceae; g__Salifodinibacter; s__Salifodinibacter halophilus
G000170715	1416	d__Bacteria; p__Proteobacteria; c__Gammaproteobacteria; o__Beggiatoales; f__Beggiatoaceae; g__Thiomargarita; s__
G000169335	1411	d__Bacteria; p__Cyanobacteria; c__Cyanobacteriia; o__Cyanobacteriales; f__Microcystaceae_A; g__Crocosphaera; s__Crocosphaera chwakensis
G001878855	1293	d__Bacteria; p__Campylobacterota; c__Campylobacteria; o__Campylobacterales; f__Arcobacteraceae; g__Poseidonibacter; s__Poseidonibacter lekithochrous
G012027595	1257	d__Archaea; p__Methanobacteriota_B; c__Thermococci; o__Thermococcales; f__Thermococcaceae; g__Thermococcus; s__Thermococcus sp012027595
G000756665	1011	d__Bacteria; p__Proteobacteria; c__Gammaproteobacteria; o__Pseudomonadales; f__Alcanivoracaceae; g__Alcanivorax; s__Alcanivorax nanhaiticus
G003595215	917	d__Bacteria; p__Actinobacteriota; c__Actinomycetia; o__Actinomycetales; f__Micrococcaceae; g__Nesterenkonia; s__Nesterenkonia natronophila
G000417585	658	d__Bacteria; p__Chlamydiota; c__Chlamydiia; o__Chlamydiales; f__Chlamydiaceae; g__Chlamydophila; s__Chlamydophila psittaci
G002105465	607	d__Bacteria; p__Proteobacteria; c__Alphaproteobacteria; o__Caulobacterales; f__TH1-2; g__Aquidulcibacter; s__Aquidulcibacter paucihalophilus
G000972495	605	d__Bacteria; p__Bacteroidota; c__Bacteroidia; o__Cytophagales; f__Hymenobacteraceae; g__Hymenobacter; s__Hymenobacter terrenus
G000168735	587	d__Bacteria; p__Proteobacteria; c__Gammaproteobacteria; o__Chromatiales; f__Sedimenticolaceae; g__Endoriftia; s__Endoriftia persephone
G001736055	459	d__Bacteria; p__Chlamydiota; c__Chlamydiia; o__Chlamydiales; f__Chlamydiaceae; g__Chlamydophila; s__Chlamydophila psittaci
G001276625	318	d__Bacteria; p__Proteobacteria; c__Gammaproteobacteria; o__Chromatiales; f__Chromatiaceae; g__Achromatium; s__
G003316875	295	d__Bacteria; p__Proteobacteria; c__Gammaproteobacteria; o__Enterobacterales; f__Alteromonadaceae; g__Aliidiomarina; s__Aliidiomarina celeris
G000832075	148	d__Bacteria; p__Bacteroidota; c__Bacteroidia; o__Bacteroidales; f__Marinifilaceae; g__Gabonibacter; s__Gabonibacter massiliensis
G007671835	69	d__Bacteria; p__Firmicutes; c__Bacilli; o__Bacillales_B; f__Bacillaceae_C; g__Siminovitchia; s__Siminovitchia fortis
G000800935	41	d__Bacteria; p__Proteobacteria; c__Alphaproteobacteria; o__Rhizobiales; f__Beijerinckiaceae; g__Bosea; s__
G004153225	24	d__Bacteria; p__Firmicutes; c__Bacilli; o__Bacillales_G; f__Sporolactobacillaceae; g__Sporolactobacillus; s__Sporolactobacillus sp004153225
G000469345	22	d__Bacteria; p__Firmicutes_A; c__Clostridia; o__Lachnospirales; f__Lachnospiraceae; g__Eubacterium_I; s__Eubacterium_I ramulus
G001693775	16	d__Bacteria; p__Firmicutes_A; c__Clostridia; o__Peptostreptococcales; f__Filifactoraceae; g__Criibacterium; s__Criibacterium bergeronii
G000195375	15	d__Bacteria; p__Firmicutes; c__Bacilli; o__Lactobacillales; f__Lactobacillaceae; g__Lacticaseibacillus; s__
G001995095	12	d__Bacteria; p__Proteobacteria; c__Gammaproteobacteria; o__Pseudomonadales; f__Halomonadaceae; g__Oceanospirillum; s__Oceanospirillum linum
G003354135	11	d__Bacteria; p__Proteobacteria; c__Alphaproteobacteria; o__Rhodospirillales; f__GLO-3; g__GLO-3; s__GLO-3 sp003354135
G000469305	9	d__Bacteria; p__Firmicutes; c__Bacilli; o__Erysipelotrichales; f__Erysipelotrichaceae; g__Faecalitalea; s__Faecalitalea cylindroides
G003344765	8	d__Bacteria; p__Proteobacteria; c__Alphaproteobacteria; o__Kiloniellales; f__Rhodovibrionaceae; g__Ferruginivarius; s__Ferruginivarius sediminum
G900546885	8	d__Bacteria; p__Firmicutes_A; c__Clostridia; o__Oscillospirales; f__Ruminococcaceae; g__Ruthenibacterium; s__Ruthenibacterium merdipullorum
G007421925	7	d__Archaea; p__Halobacteriota; c__Halobacteria; o__Halobacteriales; f__Haloarculaceae; g__Haloglomus; s__Haloglomus irregulare
G000832085	6	d__Bacteria; p__Bacteroidota; c__Bacteroidia; o__Bacteroidales; f__Marinifilaceae; g__Gabonibacter; s__Gabonibacter massiliensis
G001428745	3	d__Bacteria; p__Actinobacteriota; c__Actinomycetia; o__Actinomycetales; f__Microbacteriaceae; g__Leifsonia; s__Leifsonia sp001428745
G000337735	3	d__Archaea; p__Halobacteriota; c__Halobacteria; o__Halobacteriales; f__Natrialbaceae; g__Natronorubrum; s__Natronorubrum sulfidifaciens
G000337895	3	d__Archaea; p__Halobacteriota; c__Halobacteria; o__Halobacteriales; f__Natrialbaceae; g__Halobiforma; s__Halobiforma nitratireducens
G000158215	3	d__Bacteria; p__Fusobacteriota; c__Fusobacteriia; o__Fusobacteriales; f__Fusobacteriaceae; g__Fusobacterium; s__Fusobacterium periodonticum_D
G005222815	3	d__Bacteria; p__Proteobacteria; c__Alphaproteobacteria; o__Acetobacterales; f__Acetobacteraceae; g__Roseomonas_A; s__Roseomonas_A sp005222815
G902167945	2	d__Bacteria; p__Firmicutes_A; c__Clostridia; o__Lachnospirales; f__Lachnospiraceae; g__Blautia_A; s__Blautia_A massiliensis
G007097665	2	d__Bacteria; p__Actinobacteriota; c__Actinomycetia; o__Streptomycetales; f__Streptomycetaceae; g__Streptomyces; s__
G000332875	2	d__Bacteria; p__Firmicutes_A; c__Clostridia; o__Lachnospirales; f__Lachnospiraceae; g__Anaerostipes; s__Anaerostipes hadrus
G001485645	2	d__Bacteria; p__Bacteroidota; c__Kryptonia; o__Kryptoniales; f__Kryptoniaceae; g__Kryptonium; s__Kryptonium tengchongense
G000415685	2	d__Bacteria; p__Chlamydiota; c__Chlamydiia; o__Chlamydiales; f__Chlamydiaceae; g__Chlamydophila; s__Chlamydophila psittaci
G001404455	2	d__Bacteria; p__Firmicutes_A; c__Clostridia; o__Lachnospirales; f__Lachnospiraceae; g__Blautia_A; s__Blautia_A wexlerae
G003324125	2	d__Bacteria; p__Firmicutes_A; c__Clostridia; o__Oscillospirales; f__Ruminococcaceae; g__Gemmiger; s__Gemmiger qucibialis
G000171775	2	d__Bacteria; p__Planctomycetota; c__Planctomycetia; o__Gemmatales; f__Gemmataceae; g__Gemmata; s__Gemmata obscuriglobus
G000012005	1	d__Bacteria; p__Proteobacteria; c__Gammaproteobacteria; o__Enterobacterales; f__Enterobacteriaceae; g__Escherichia; s__Escherichia coli
G000777575	1	d__Bacteria; p__Proteobacteria; c__Gammaproteobacteria; o__Enterobacterales; f__Enterobacteriaceae; g__Escherichia; s__Escherichia coli
G007998125	1	d__Bacteria; p__Proteobacteria; c__Gammaproteobacteria; o__Enterobacterales; f__Enterobacteriaceae; g__Escherichia; s__Escherichia coli
G900113595	1	d__Bacteria; p__Firmicutes_A; c__Clostridia; o__Lachnospirales; f__Lachnospiraceae; g__Eisenbergiella; s__Eisenbergiella tayi
G001717135	1	d__Bacteria; p__Firmicutes_A; c__Clostridia; o__Lachnospirales; f__Lachnospiraceae; g__Eisenbergiella; s__Eisenbergiella tayi
G000781475	1	d__Bacteria; p__Proteobacteria; c__Gammaproteobacteria; o__Enterobacterales; f__Enterobacteriaceae; g__Escherichia; s__Escherichia coli
G000299455	1	d__Bacteria; p__Proteobacteria; c__Gammaproteobacteria; o__Enterobacterales; f__Enterobacteriaceae; g__Escherichia; s__Escherichia coli
G000026325	1	d__Bacteria; p__Proteobacteria; c__Gammaproteobacteria; o__Enterobacterales; f__Enterobacteriaceae; g__Escherichia; s__Escherichia coli
G012357415	1	d__Bacteria; p__Proteobacteria; c__Gammaproteobacteria; o__Enterobacterales; f__Enterobacteriaceae; g__Escherichia; s__Escherichia coli
G000183345	1	d__Bacteria; p__Proteobacteria; c__Gammaproteobacteria; o__Enterobacterales; f__Enterobacteriaceae; g__Escherichia; s__Escherichia coli
G001283625	1	d__Bacteria; p__Proteobacteria; c__Gammaproteobacteria; o__Enterobacterales; f__Enterobacteriaceae; g__Escherichia; s__Escherichia coli
G000026345	1	d__Bacteria; p__Proteobacteria; c__Gammaproteobacteria; o__Enterobacterales; f__Enterobacteriaceae; g__Escherichia; s__Escherichia coli
G000006925	1	d__Bacteria; p__Proteobacteria; c__Gammaproteobacteria; o__Enterobacterales; f__Enterobacteriaceae; g__Escherichia; s__Escherichia coli
G008273775	1	d__Bacteria; p__Proteobacteria; c__Gammaproteobacteria; o__Enterobacterales; f__Enterobacteriaceae; g__Escherichia; s__Escherichia coli
G000008865	1	d__Bacteria; p__Proteobacteria; c__Gammaproteobacteria; o__Enterobacterales; f__Enterobacteriaceae; g__Escherichia; s__Escherichia coli
G001486445	1	d__Bacteria; p__Actinobacteriota; c__Coriobacteriia; o__Coriobacteriales; f__Eggerthellaceae; g__RUG013; s__RUG013 sp001486445
G000438275	1	d__Bacteria; p__Firmicutes_A; c__Clostridia; o__Lachnospirales; f__Lachnospiraceae; g__Fusicatenibacter; s__Fusicatenibacter saccharivorans
G001457795	1	d__Bacteria; p__Actinobacteriota; c__Coriobacteriia; o__Coriobacteriales; f__Atopobiaceae; g__Olsenella_F; s__Olsenella_F massiliensis
G000020205	1	d__Bacteria; p__Proteobacteria; c__Gammaproteobacteria; o__Burkholderiales; f__Burkholderiaceae; g__Ralstonia; s__Ralstonia pickettii_B
G000956535	1	d__Bacteria; p__Actinobacteriota; c__Actinomycetia; o__Actinomycetales; f__Microbacteriaceae; g__Microbacterium; s__Microbacterium ginsengisoli
G001406335	1	d__Bacteria; p__Firmicutes_A; c__Clostridia; o__Lachnospirales; f__Lachnospiraceae; g__Fusicatenibacter; s__Fusicatenibacter saccharivorans
G000433635	1	d__Bacteria; p__Firmicutes_A; c__Clostridia; o__Oscillospirales; f__Ruminococcaceae; g__Ruminococcus_C; s__Ruminococcus_C sp000433635
G000980235	1	d__Bacteria; p__Firmicutes_A; c__Clostridia; o__Oscillospirales; f__Ruminococcaceae; g__Ruminococcus_C; s__Ruminococcus_C sp000433635
G000011065	1	d__Bacteria; p__Bacteroidota; c__Bacteroidia; o__Bacteroidales; f__Bacteroidaceae; g__Bacteroides; s__Bacteroides thetaiotaomicron
G009982895	1	d__Bacteria; p__Deinococcota; c__Deinococci; o__Deinococcales; f__Deinococcaceae; g__Deinococcus; s__Deinococcus alpinitundrae
G000802255	1	d__Bacteria; p__Proteobacteria; c__Gammaproteobacteria; o__Burkholderiales; f__Burkholderiaceae; g__Burkholderia; s__
G000008345	1	d__Bacteria; p__Actinobacteriota; c__Actinomycetia; o__Propionibacteriales; f__Propionibacteriaceae; g__Cutibacterium; s__Cutibacterium acnes
G900552255	1	d__Bacteria; p__Firmicutes_A; c__Clostridia; o__Oscillospirales; f__CAG-272; g__QALR01; s__QALR01 sp900552255
G000145555	1	d__Bacteria; p__Actinobacteriota; c__Actinomycetia; o__Propionibacteriales; f__Propionibacteriaceae; g__Cutibacterium; s__Cutibacterium acnes
G000145515	1	d__Bacteria; p__Actinobacteriota; c__Actinomycetia; o__Propionibacteriales; f__Propionibacteriaceae; g__Cutibacterium; s__Cutibacterium acnes
G000144735	1	d__Bacteria; p__Actinobacteriota; c__Actinomycetia; o__Propionibacteriales; f__Propionibacteriaceae; g__Cutibacterium; s__Cutibacterium acnes
G009669305	1	d__Bacteria; p__Bacteroidota; c__Bacteroidia; o__Bacteroidales; f__Marinifilaceae; g__Ancylomarina; s__Ancylomarina sp009669305
G001705425	1	d__Bacteria; p__Proteobacteria; c__Alphaproteobacteria; o__Rhizobiales; f__Rhizobiaceae; g__Mesorhizobium; s__Mesorhizobium terrae
G001294685	1	d__Bacteria; p__Proteobacteria; c__Gammaproteobacteria; o__Enterobacterales; f__Alteromonadaceae; g__Idiomarina; s__Idiomarina abyssalis
G000635515	1	d__Bacteria; p__Cyanobacteria; c__Cyanobacteriia; o__PCC-6307; f__Cyanobiaceae; g__Prochlorococcus_A; s__Prochlorococcus_A sp000634735
G001402935	1	d__Archaea; p__Thermoplasmatota; c__Thermoplasmata; o__Thermoplasmatales; f__Thermoplasmataceae; g__Acidiplasma; s__Acidiplasma aeolicum

## Sheet: GTDB release 220
Genome	SAM Counts
LZSC01000004.1	5548585
CALPCJ010000037.1	5263552
NZ_QVRA01000080.1	1768084
JAHWGP010000115.1	1702165
NZ_RWIJ01000080.1	1275639
JAHZSU010000010.1	1211623
NZ_JAHWGT010001096.1	1047865
JAPCYN010000165.1	1015151
WYCU01000700.1	916314
WYCU01000038.1	894681
WYCU01000028.1	563935
NZ_RXLZ01000140.1	441906
JAHWGP010000249.1	172432
NZ_JABGCH010000134.1	94120
JAGZKI010000090.1	57112
NZ_JABGCL010000171.1	55807
WVXJ01000174.1	43177
JANCAF010000073.1	42302
BMTH01000106.1	36649
SCEG01000345.1	20175
BMTH01000045.1	4446
LZSE01000010.1	4446
LZSC01000001.1	4446
LZSH01000356.1	4445
NZ_CANKZF010000005.1	4444
PIVJ01000160.1	4444
CZJV02000019.1	4444
CANMFL010000021.1	4444
NZ_CANNBW010000048.1	4440
CALPCJ010000032.1	4435
NZ_MULI01000170.1	4435
NZ_QVMG01000041.1	4427
NZ_JPUG01000048.1	4240
BNTS01000202.1	4100
CALOGB020000165.1	3685
NZ_QIRF01000033.1	3598
QXXF01000066.1	3331
NZ_PEBS01000192.1	3190
FXYJ02000022.1	2754
JANCAF010000148.1	1460
NZ_JAMWEG010000044.1	1457
CANMQI010000083.1	1423
NZ_CANNBW010000067.1	1423
LZSE01000128.1	1402
NZ_CANKZF010000012.1	1368
NZ_JALDYX010000104.1	1367
CANMFL010000034.1	1343
NZ_CANLBS010000089.1	1336
NZ_JACYHE010000195.1	1308
NZ_RXLZ01000185.1	1277
FXYJ02000061.1	1243
NZ_SNUR01000027.1	1240
WYCU01000130.1	1217
QYLO01000152.1	1103
JAPCYN010000131.1	1061
NZ_BMSM01000076.1	1050
JQCU01000670.1	1008
NZ_CACSKD010000077.1	988
CANNEP010000233.1	877
NZ_LGEL01000402.1	829
LZSE01000027.1	825
NZ_QPEX01000021.1	824
NZ_JAJOZU010000028.1	796
JAHZSU010000013.1	747
CACVCF010000180.1	730
NZ_RWIJ01000081.1	714
NZ_JABGCL010000159.1	714
BMTH01000088.1	701
NZ_JACWUO010000043.1	690
CANNEP010000175.1	677
NZ_JABGCL010000190.1	668
LZSC01000066.1	664
NZ_JABGCH010000127.1	639
QXXF01000111.1	624
JAAEMK010000964.1	623
JANCAF010000107.1	616
NZ_NRRF01000279.1	616
NZ_BLIG01000102.1	607
NZ_LR733409.1	579
AASF01000118.1	573
NZ_JAHWGT010001290.1	549
JAIOJV010000059.1	539
LZSH01000161.1	486
LZSE01000001.1	482
WYCU01001056.1	477
JQCU01000515.1	455
JAHWGP010000221.1	445
NZ_BQXM01000108.1	408
JAPNUO010000033.1	365
NZ_JAJOZU010000029.1	358
QXXF01000112.1	340
CANNEP010000146.1	333
NZ_QPEX01000005.1	331
FXYJ02000029.1	330
BNTS01000245.1	328
NZ_LMCY01000030.1	318
NZ_BLIG01000090.1	312
NZ_LMFY01000004.1	305
NZ_LGEL01000336.1	303
JACQXV010000153.1	286
NZ_QMKJ01000021.1	286
NZ_PEBS01000208.1	269
FXYJ02000052.1	241
JAHWGP010000712.1	227
NZ_JAHCMC010000064.1	225
CALIZS010000054.1	210
NZ_JABFCL010000058.1	204
NZ_JAHXRL010000561.1	188
NZ_JALDYX010000161.1	184
NZ_JACYHE010000218.1	166
NZ_JABFCL010000065.1	166
NZ_WUEI01000327.1	164
NZ_QKVP01000022.1	144
JAHWGP010000127.1	116
JAPCYN010000232.1	115
NZ_JAHXRL010000472.1	113
JQCU01000449.1	98
JAHZSU010000032.1	89
WYCU01000056.1	89
NZ_RJNJ01000133.1	89
NZ_MPVN01000024.1	87
JAHZSU010000026.1	78
JANCAF010000096.1	77
JAHWGP010000528.1	77
NZ_JABGCH010000203.1	62
JANCAF010000086.1	57
JADDKG010000228.1	53
NZ_JACLYU010000126.1	51
CALHQV010000061.1	43
CALOGB020000166.1	42
NZ_QMKJ01000022.1	42
NZ_NTUG01000096.1	39
CAIQUL010000184.1	38
JAPNUO010000040.1	35
BMTH01000119.1	35
JAPCYN010000122.1	34
CZJV02000114.1	34
NUMR01000232.1	33
NZ_JALDYX010000127.1	31
BMTH01000056.1	28
NZ_JACWUO010000041.1	27
LZSE01000040.1	26
NZ_BLRL01000075.1	26
LZSC01000059.1	25
FXYJ02000023.1	24
JAIMKW010000007.1	24
NZ_RWIJ01000078.1	23
NZ_JABGCL010000121.1	22
NZ_QVMG01000061.1	22
NZ_JABGCH010000088.1	22
JAPCYN010000156.1	22
NZ_JALDYX010000100.1	21
NZ_JH379025.1	21
NZ_PEBS01000167.1	20
CALPCJ010000052.1	20
NZ_KI259220.1	19
QXXF01000065.1	18
JANCAF010000062.1	18
JASOTH010000823.1	18
SEIO01000097.1	17
NZ_CANLZX010000077.1	17
LZSE01000068.1	17
CANMFL010000025.1	16
BMTH01000066.1	16
CANMQI010000062.1	16
CZJV02000240.1	16
NZ_CANNBW010000053.1	16
NZ_CANLBS010000066.1	16
NZ_CANKZF010000008.1	16
NZ_SNUH01000006.1	16
NZ_JAJOZU010000027.1	15
LZSC01000031.1	15
NZ_LGEL01000203.1	15
NZ_JAKUMM010000021.1	15
CALPCJ010000061.1	15
BNTS01000242.1	15
NZ_MPVN01000025.1	14
NZ_JAJOZU010000032.1	14
NZ_RAWA01000772.1	14
QXXF01000056.1	14
NZ_JAPTGC010000044.1	14
RDSB01000203.1	14
NZ_LMCY01000034.1	13
NZ_JAHXRL010000030.1	13
CALOGB020000035.1	13
PENC01000084.1	13
NZ_JAHHIT010000647.1	13
NZ_JAKVIN010000029.1	13
NZ_RJNW01000026.1	13
NZ_SNUR01000009.1	12
NZ_JAKVIP010000059.1	12
JAFEIL010000531.1	12
NZ_JALDYX010000085.1	12
CALOGB020000181.1	12
LZSE01000062.1	11
WYCU01000085.1	11
WHSX01000385.1	11
CANNEP010000218.1	11
CALTZA010000033.1	11
NZ_MUHX01000082.1	11
PIVK01000567.1	11
CAIWXH010000770.1	10
NZ_JAKUMM010000018.1	10
CANNEP010000217.1	9
NZ_JAFCLP010000053.1	9
NZ_JABFCL010000028.1	9
NZ_JASKLS010000051.1	8
NZ_SJDV01000021.1	8
NZ_JAFCKP010000042.1	8
NZ_JACWEU010000140.1	8
NZ_JAFCLP010000048.1	8
WYCU01000161.1	8
SEMB01000060.1	8
SEMD01000030.1	8
SEMC01000041.1	8
NZ_JAFCKJ010000026.1	8
NZ_JAFCKH010000028.1	8
NZ_JAFCKB010000043.1	8
NZ_JAFCKF010000017.1	8
NZ_PJII01000068.1	7
NZ_JAKVIN010000023.1	7
CAIQUL010000023.1	7
NZ_QEVW01000056.1	7
SEMB01000095.1	7
SEMC01000063.1	7
NZ_JAHBAV010000205.1	7
PJIP01000030.1	7
JAPCYN010000299.1	7
NZ_SKBM01000082.1	7
NZ_RDFA01000014.1	7
FXYJ02000046.1	6
NZ_PIZR01000047.1	6
JAHWGP010000496.1	6
WYCU01000682.1	6
NZ_JAFCKJ010000032.1	6
NZ_JAFCKH010000031.1	6
NZ_JAFCKB010000049.1	6
NZ_BLRL01000058.1	6
SEMB01000082.1	6
NZ_PJIM01000009.1	6
NZ_PJIM01000046.1	6
NZ_JAFCKF010000020.1	6
WYCU01000052.1	5
NZ_JAAGVC010000195.1	5
NZ_PJIM01000030.1	5
CALPCJ010000057.1	5
NZ_JAKGAQ010000031.1	5
JAIMKW010000013.1	5
JANYGM010000417.1	5
NZ_JAAGVC010000233.1	5
NZ_JABTTS010000085.1	5
FXYJ02000041.1	5
SEMC01000060.1	5
SEMD01000042.1	5
CALPCJ010000045.1	4
CAMUOM010000023.1	4
CALJVA010000036.1	4
CAMVOY010000103.1	4
CALGAD010000070.1	4
CAAFVR010000045.1	4
JAAYDZ010000006.1	4
JAIOJV010000002.1	4
NZ_JAIVFN010000320.1	4
WHSX01000350.1	4
JAHWGP010000180.1	4
JAAOII010000091.1	4
BMTH01000087.1	4
JAHZSU010000011.1	4
NZ_PJIK01000114.1	4
CZJV02000140.1	4
BMTH01000092.1	4
CAAFVR010000025.1	4
JAKEHD010000737.1	4
NZ_RWIJ01000082.1	3
NZ_JH378970.1	3
JAJPIU010000192.1	3
CZJV02000185.1	3
JAIMKW010000011.1	3
CAIOVI010000051.1	3
NZ_SNUR01000054.1	3
NZ_GG770383.1	3
CALMJN010000077.1	3
NZ_LMIO01000006.1	3
BMTH01000077.1	3
NZ_QEVW01000055.1	3
NZ_CP024731.1	3
CALFKA010000071.1	3
CALFKA010000073.1	3
NZ_CP025113.1	3
CAMFIX010000526.1	2
NZ_JAHWGT010000450.1	2
NZ_CANNDS010000017.1	2
CALOGB020000225.1	2
CALOGB020000199.1	2
CAMDZY010000101.1	2
CAMFIX010000240.1	2
NZ_JAFMPL010000283.1	2
NZ_CP102267.1	2
CALGXU010000221.1	2
NZ_PJIM01000018.1	2
NZ_PJII01000061.1	2
NZ_MZNT01000058.1	2
NZ_QMKJ01000018.1	2
NZ_CAKMNW010000042.1	2
NZ_STGB01000015.1	2
NZ_PHNJ01000037.1	2
NZ_LMSB01000065.1	2
NZ_AP028031.1	2
NZ_SNUH01000010.1	2
NZ_SNUR01000059.1	2
CAUEAK010000064.1	2
CANMQI010000100.1	2
NZ_JAAIMY010000032.1	2
NZ_JARFJD010000067.1	2
NZ_CP117025.1	2
NZ_JAGTUK010000019.1	2
NZ_JARFJD010000070.1	2
NZ_JAHHIT010000841.1	2
NZ_JAKQYJ010000005.1	2
NZ_CANNGO010000044.1	2
FXYJ02000018.1	2
RKQB01000029.1	2
SEMD01000033.1	2
SEMC01000050.1	2
SAUS01000018.1	2
BMTH01000090.1	2
BMTH01000078.1	2
BMTH01000083.1	2
WYCU01000058.1	2
WYCU01000050.1	2
JAHZAT010000007.1	2
JAIOJV010000005.1	2
JAHWGP010000676.1	2
JAIMBU010000625.1	2
JANYGM010000344.1	2
DAIEHO010000258.1	2
CZJV02000016.1	2
CZJV02000098.1	2
CAJUNX010000051.1	2
SEMB01000059.1	2
CAJUGC010000024.1	2
LZSE01000015.1	2
CAISHO010000046.1	2
PJIP01000028.1	2
QOVW01000126.1	2
DOLC01000123.1	2
JQCU01000003.1	2
CAJMOO010000154.1	2
CAAFVR010000002.1	2
CAAGRV010000001.1	1
URQF01000097.1	1
NZ_JABFOE010000120.1	1
URZF01000199.1	1
URNE01000244.1	1
URNX01000059.1	1
URNX01000063.1	1
CAAFMN010000042.1	1
USQD01000167.1	1
USJW01000051.1	1
USJW01000079.1	1
USQD01000138.1	1
URFD01000026.1	1
URZF01000138.1	1
USCF01000106.1	1
URNX01000068.1	1
CABSUD010000105.1	1
UQRZ01000021.1	1
UQST01000036.1	1
UQYH01000129.1	1
UQYH01000166.1	1
URNE01000081.1	1
URFD01000146.1	1
URNX01000016.1	1
URNX01000066.1	1
URGI01000080.1	1
URNE01000304.1	1
NZ_PJIK01000126.1	1
URPL01000011.1	1
NZ_JACXWY010000021.1	1
URNE01000366.1	1
CAAFMK010000124.1	1
USLO01000207.1	1
CAAFMK010000165.1	1
CAAFIN010000071.1	1
CAAFJY010000073.1	1
USQD01000090.1	1
USJW01000024.1	1
CAAFVR010000009.1	1
CAAFMK010000161.1	1
CAAFJY010000128.1	1
CAAFJI010000353.1	1
USQD01000091.1	1
CAAFMM010000450.1	1
NZ_QMKJ01000012.1	1
NZ_PTRE01000009.1	1
NZ_QICJ01000014.1	1
NZ_QMKJ01000009.1	1
CAAFMM010000044.1	1
USQD01000132.1	1
USQD01000003.1	1
CAAFFL010000086.1	1
NZ_SRII01000049.1	1
USQD01000136.1	1
NZ_PIJG01000043.1	1
NZ_PIJG01000025.1	1
NZ_SADB01000290.1	1
USPI01000250.1	1
NZ_STGB01000014.1	1
UQYH01000060.1	1
CAAFLX010000023.1	1
CAAFMK010000073.1	1
USQD01000015.1	1
NZ_RJNJ01000115.1	1
NZ_SKBM01000105.1	1
USQD01000255.1	1
USQD01000038.1	1
NZ_SRII01000059.1	1
CAKZYZ010000022.1	1
UQYH01000104.1	1
UQYH01000178.1	1
DOLC01000068.1	1
DOLC01000092.1	1
DOLC01000042.1	1
NZ_JAQEGR010000003.1	1
NZ_JAPWIJ010000058.1	1
DOTU01000370.1	1
QZVU01000151.1	1
NZ_JAHVAP010000030.1	1
RXJV01000171.1	1
RXJV01000050.1	1
SEIO01000094.1	1
SEMB01000069.1	1
SEMD01000037.1	1
NZ_JAKLOQ020000095.1	1
NZ_JAKVIN010000028.1	1
NZ_JARXWB010000002.1	1
DNMQ01000335.1	1
DOLC01000023.1	1
PJIP01000038.1	1
HF997949.1	1
NZ_CANLBS010000104.1	1
NZ_CANLZW010000087.1	1
JQCU01000277.1	1
CCNC01000126.1	1
MBFK01000045.1	1
NZ_CALGRE010000009.1	1
DNMQ01000143.1	1
NZ_CAKZIK010000037.1	1
DNMQ01000094.1	1
DNMQ01000075.1	1
DNZB01000022.1	1
NZ_CP104382.1	1
NZ_CP128494.1	1
NZ_JAKQYJ010000007.1	1
NZ_JAJOZU010000069.1	1
SEMC01000049.1	1
NZ_JAFCMM010000004.1	1
JAGWNU010000026.1	1
AP027245.1	1
LT160593.1	1
LT700188.1	1
FXYJ02000028.1	1
CABSUD010000014.1	1
CZJV02000237.1	1
JAAENC010000162.1	1
UGGS01000002.1	1
NZ_JAGTXM010000033.1	1
UGGS01000001.1	1
UQYH01000065.1	1
UQRZ01000027.1	1
UQRZ01000010.1	1
JAPCYN010000414.1	1
CP093304.1	1
NZ_JACYHE010000179.1	1
JAHZSU010000008.1	1
RAPG01000046.1	1
PHFX01000230.1	1
JAAZMM010000064.1	1
NZ_JAIQCI010000094.1	1
WYCU01001048.1	1
JAGCWE010000011.1	1
JAHWGP010000158.1	1
BQMV01000320.1	1
BQMV01000443.1	1
NZ_JAJAEO010000028.1	1
NZ_RWIJ01000092.1	1
BQMV01000405.1	1
BQMV01000062.1	1
BQMV01000072.1	1
CABSUD010000197.1	1
CABTYA010000081.1	1
CABSXY010000159.1	1
CAJXZZ010000132.1	1
CAJZGD010000041.1	1
CAJXXJ010000195.1	1
CAJYBQ010000498.1	1
CAKZKA010000288.1	1
CAKZKY010000474.1	1
CAKUJT010000183.1	1
CALMLK010000271.1	1
CAKZPX010000204.1	1
CALMYC010000237.1	1
CAKZRW010000064.1	1
CALKWT010000051.1	1
CALLQJ010000362.1	1
CAKZNJ010000028.1	1
CAKZOF010000537.1	1
CALKHY010000152.1	1
CALJKZ010000236.1	1
CALBUZ010000163.1	1
CAJXXD010000197.1	1
CAJXXO010000118.1	1
CAJXSA010000306.1	1
CALUUU010000016.1	1
CAJYBF010000101.1	1
CALXTY010000048.1	1
CALXTY010000163.1	1
CALWWT010000101.1	1
CALXNS010000121.1	1
CALWYR010000158.1	1
CALXPZ010000014.1	1
CALXKW010000069.1	1
CALXGD010000025.1	1
CALXBG010000045.1	1
CALXAF010000101.1	1
CALWZP010000020.1	1
CALWRM010000099.1	1
CALWKU010000058.1	1
CALWOR010000198.1	1
CALVPU010000156.1	1
CALVLR010000125.1	1
CALBUZ010000113.1	1
CALGOD010000214.1	1
CALGRC010000224.1	1
CALBUZ010000063.1	1
CALCCK010000074.1	1
CALCCK010000039.1	1
CALCCW010000243.1	1
CALCCX010000308.1	1
CALCCX010000113.1	1
CAKZYZ010000427.1	1
CAKZYZ010000191.1	1
CAKZYZ010000127.1	1
CAKZYZ010000292.1	1
CAKZYZ010000235.1	1
FR884138.1	1
CAKZYZ010000126.1	1
CAKZYZ010000430.1	1
CAKZYZ010000257.1	1
CAKZYZ010000382.1	1
CAKZYZ010000051.1	1
CAKZYZ010000071.1	1
CALCCW010000147.1	1
CALCCW010000086.1	1
CALCCW010000332.1	1
CALGVL010000031.1	1
CALGRC010000168.1	1
CALGOD010000377.1	1
CALKHY010000008.1	1
CALBUZ010000042.1	1
CAKZYZ010000260.1	1
CAKZYZ010000189.1	1
CAKZYZ010000203.1	1
CALEWN010000211.1	1
CALEOQ010000105.1	1
CALEOQ010000128.1	1
CALCCX010000567.1	1
CALCCX010000514.1	1
CALCCW010000085.1	1
CALCCW010000164.1	1
CALCCX010000498.1	1
CALCCW010000267.1	1
CAJXKU010000247.1	1
CAJXKU010000308.1	1
CAKZYZ010000290.1	1
NZ_JSBN01000057.1	1
CAJVYZ010000200.1	1
NZ_KI271354.1	1
NZ_AWRU01000017.1	1
NZ_APMP01000047.1	1
CAJVXH010000018.1	1
NZ_AEZI02000004.1	1
NZ_AKKE01000164.1	1
NZ_AKJX01000276.1	1
NZ_AKJA01000146.1	1
NZ_AKJA01000163.1	1
NZ_AKKE01000156.1	1
NZ_AKJX01000290.1	1
NZ_AKJA01000136.1	1
NZ_AKJX01000140.1	1
NZ_AKJX01000098.1	1
NZ_AKIY01000313.1	1
NZ_JH378930.1	1
NZ_JSBN01000150.1	1
CAJVYS010000180.1	1
CAMUFL010000006.1	1
CAJVWH010000038.1	1
CABQIF010000120.1	1
CACVCF010000052.1	1
CAHJWV010000101.1	1
CAJBPJ010000055.1	1
CAJCIS010000116.1	1
NZ_MZNT01000043.1	1
NZ_MCGB01000084.1	1
CAJMOV010000319.1	1
NZ_MKVL01000031.1	1
CAJTPM010000037.1	1
NZ_LN908986.1	1
CAJVWL010000061.1	1
CAJVYM010000103.1	1
CAJVYU010000030.1	1
CAJVXD010000091.1	1
CAJVXH010000008.1	1
CAJVYK010000064.1	1
CAJVYE010000044.1	1
CAJVXH010000041.1	1
CAJVXD010000210.1	1
NC_009485.1	1
CAPCMK010000482.1	1
CAPCMK010000272.1	1
CAPCMK010000406.1	1
CANMLU010000055.1	1
CANNDC010000052.1	1
CAJVYZ010000487.1	1
CAJVXD010000067.1	1
CAJVYS010000120.1	1
CAJVXP010000023.1	1
CAJVXD010000100.1	1
CAJVZA010000023.1	1
CAJXLE010000265.1	1
CAJXNA010000326.1	1
CAJXKU010000238.1	1
CAMVKS010000004.1	1
CAJXMS010000157.1	1
CAMUYR010000008.1	1
CAPCMK010000487.1	1
CAPCMK010000417.1	1
CAPCMK010000270.1	1
CAPCMK010000236.1	1
CAJVWL010000066.1	1
CATMOC010000348.1	1
CATMNW010000355.1	1
CATMNW010000241.1	1
CATLTV010000214.1	1
CATMNW010000109.1	1
CATKAP010000218.1	1
CAPCMK010000493.1	1
CAPCMK010000078.1	1
CAPCMK010000330.1	1
CAPCMK010000150.1	1
CAPCMK010000129.1	1
CAPCMK010000583.1	1
CAPCMK010000466.1	1
CAPCMK010000050.1	1
CAPCMK010000190.1	1
CAKZYZ010000088.1	1
